# Supplementary material for: Proteomic profiling reveals dynamic regulation of vesicle trafficking across glioma grades
Source: J Neurooncol. 2025 Jul 24;175(2):585–98. doi: 10.1007/s11060-025-05151-5 (PMC12420692; doi:10.1007/s11060-025-05151-5)
Supplement: Supplementary file 1 — S. Tables [file 11060_2025_5151_MOESM1_ESM.xlsx]

## Sheet: S.Table 1
S.Table 1 Patients data summary
Patient No.	WHO Grade	IDH status	Gender	Age	BMI
1	I	WT	K	39	28.5
2	I	WT	K	29	27.7177
3	I	WT	M	43	22.0386
4	I	WT	K	58	21.875
5	I	WT	M	40	28.2933
6	I	WT	K	30	27.6817
7	I	WT	M	52	27.7778
8	II	WT	K	47	24.0346
9	II	WT	M	58	24.5351
10	II	WT	M	41	24.3213
11	II	WT	M	52	31.1419
12	II	WT	K	37	21.7193
13	II	WT	K	51	31.6032
14	II	WT	M	28	23.6713
15	II	WT	M	65	23.7193
16	II	WT	M	64	29.6032
17	II	WT	M	65	27.6713
18	III	WT	M	49	33.0295
19	III	WT	M	60	28.0428
20	III	WT	M	68	26.7755
21	III	WT	M	52	27.0993
22	III	WT	K	65	27.2907
23	III	WT	M	54	26.1224
24	III	WT	M	60	26.1224
25	III	WT	M	55	28.8
26	III	WT	M	69	29.7578
27	III	WT	M	33	22.0386
28	IV	WT	K	54	25.4
29	IV	WT	K	56	24.9649
30	IV	WT	K	70	24.6097
31	IV	WT	K	55	23.4568
32	IV	WT	M	67	24.5
33	IV	WT	M	52	24.7676
34	IV	WT	M	45	22.7833
35	IV	WT	K	58	27.4406
36	IV	WT	K	74	29.4111
37	IV	WT	K	63	33.0783
38	IV	WT	K	61	25.7812
39	IV	MT	M	65	27.7575
40	IV	MT	M	56	20.8209
41	IV	MT	K	65	36.7309
42	IV	MT	M	66	27.8876
43	IV	MT	M	63	25.0593
44	IV	MT	M	66	24.977
45	IV	MT	K	48	29.6296
46	IV	MT	K	76	31.4359
47	IV	MT	M	70	23.7387
48	IV	MT	K	75	29.3878
49	IV	MT	M	66	27.3589
EEF1G
RUVBL2
TUBB4B			TUBB8	TUBB4A
VAPA
PDCD6IP
SH3GLB1			SH3GLB2
NAPG
TSG101
RPL8
ECH1
GNAI2
GLTP
ILF3
EIF1AY			EIF1AX
TUBA1B			TUBA4A	TUBA1A	TUBA3E
RTN4
IDH2
PKM
IGHG2
PKM
TF
TPM2			TPM4
S100A11
DSTN
GSTM3
TPM3
CLTC
SPTAN1
VDAC3
ANP32A
ANP32E
ACTN1			ACTN2	ACTN3	ACTN4
ALDOA			ALDOC
CSRP1
DSTN
PLG
FLNA
FLNA
PGAM1
ANXA11
CFB
CCT2
HIST1H4A
TPI1
SERPINC1
CDC42
UBA1
GANAB
SLC25A5
PDHB
HK1
SERPING1
PRDX6
TF
ERP29
AIFM1
PSAP
PARK7
ACAT1
SCRN1
HSPB1
P4HB
MOG
DYNLL2
C3
CCT8
DYNLRB1			DYNLRB2
NEFM
ANXA4
CS
CYB5R3
RPS6
AP2B1
KNG1
CAPZA2
NCAM1
HSP90B1
SPTAN1
RNH1
FLNB
CKB
HDGF
MYH9			MYH11
GDI2
TPT1
NAMPT
SPTAN1
HNMT
SEC22B
MATR3
SPTAN1
MAP1B
MAP1B
SPTBN1
ANXA2
HNRNPR
ATP1A1
ALDOC
DPYSL2
CTSD
STIP1
IDH2
HSP90AA1
SH3GL1			SH3GL2
XRCC6
S100A13
LGALS1
PFN1
ACO2
CRK
BANF1
ARPC3
SPTBN1
COL6A2
RAB14
PLEC
ACTN4
HNRNPA2B1			HNRPA2B1
PRDX3
DYNC1H1
LDHB
YWHAE
APEX1
HAGH
HADHB
LMNA
SYNCRIP			HNRNPR
PPP2R1A
PKM
HDGF
SPTAN1
CALM2			CALM3	CALM1	CALML3
CALM2			CALM3	CALM1
FLNA
DARS
CLTC
RPS11
DLD
CCDC124
PLEC
PLG
ATP2B4			ATP2B1	ATP2B3
SPTBN1
SPTBN1
ATP5A1
MSN
NDUFS4
GNAO1
GNG2
COX5B
MYH9			MYH10	MYH11	MYH14
HNRNPA1			HNRNPA1L2	HNRNPA2B1	HNRPA2B1
EPRS
C4BPA
HSP90B1
MYH9
PPP3CA			PPP3CB
GSTP1
RAB1A			RAB1B	RAB1C
HSP90B1			HSP90B2P
PHB
H2AFY
IPO5			RANBP6
PRDX2
CNDP2
RPS27A			UBC	UBB	UBA52
ENO1
HSP90AB1			HSP90AB3P	HSP90AA1	HSP90AA5P
CAPG
NARS
EIF3H
PFN2
MDH2
SNCG
SNCA
SNCB
CBR1
ACO2
AHSG
TUFM
RPL35A
NME1-NME2			NME2	NME1
HNRNPH3
H3F3B			H3F3A
CAP1
TUBA1B			TUBA1A
SF3B1
RPL12
CLU
CKAP4
ATP5A1
GNAI2			GNAI3	GNAI1
PTRHD1
DDX39B			DDX39A
DDT			DDTL
DDX17
ANXA2			ANXA2P2
SPTBN1
COTL1
CDC37
DDOST
HSP90AA1			HSP90AA2P
MAPK1
HSP90AB1			HSP90B1
ARPC4-TTLL3			ARPC4
LRRC47
GNB2
ACTN1			ACTN4
VCP
ACADVL
RNH1
PPP2R1A
SYN1
SYN2
HNRNPK
CA2
IGHG3			IGHG1	IGHG2
UQCRH			UQCRHL
SYNCRIP
RPL17			RPL17-C18orf32
HSP90AB1			HSP90AB3P
MDH1
IGHM
CA1
AHCY
CD44
MAP1B
CLTC
REEP5
HSPA5
HSPA9
FLNA
TMSB4X			TMSB10
CCT4
PSMA1
BASP1
ACTN4
EEF2
PARK7
VAT1
ITIH1
TLN1			TLN2
TUBB			TUBB4B	TUBB2A	TUBB2B
TUBB4A
VCP
TCP1
FSCN1
EPB41L2
CD9
PON1
CMBL
PAICS
C3
COMT
C21orf33
PAICS
GNAO1
PHB2
PYGB
HSP90B1
TPPP3
NDUFS1
WDR1
PSMB6
INA
TPPP
PTPRZ1
PKM
ATP1A2
PDIA4
ABHD10
SEPT7
RPN2
PEPD
RAB10
NCAM1
ENO1			ENO3	ENO2
ACLY
PSAT1
IMPDH2
CBR1			CBR3
PGK1			PGK2
LDHB
C3
CAPZA1
ANXA5
HBA1			HBA2
RPL9
SERPINA1
HSPE1			HSPE1-MOB4
PLEC
RPL32
FLNA
ACO2
HK1
RAN
SPTBN1			SPTBN2
DPYSL2
DPYSL2
C5
TXNL1
PRDX5
MAP1B
FHL1
CAPZA2
ATP5B
METTL7A
RPS3
HADHA
MDH1
CALR
GOT2
EPB41L2
MAPT
BCAP31
SLC25A22			SLC25A18
CNP
CAT
FLNB			FLNA
FLNA			FLNC
HSD17B12
MYH9
ATP6V1E1
GAPDH
DPYSL3
ALDH7A1
HSPA9
RPS3
GNAS
PSAP
EWSR1
MYH10
HNRNPC			HNRNPCL4	HNRNPCL1	HNRNPCL3	HNRNPCL2
H2AFV			H2AFZ
NME1-NME2			NME2	NME1	NME2P1
FSCN1
PKM			PKLR
SNRPE
SPTAN1
AHNAK
AHNAK
AHNAK
LRPPRC
CCT4
LTF
A2M
SEC22B
TUFM
HMGB1			HMGB1P1
LDHB
MARCKS
EIF3H
ALDH7A1
ATP5O
HNRNPD			HNRNPDL
ACADVL
ANXA7
LASP1
NDUFV1
PTGR1
EEF2			EFTUD2
UBA1
UQCRC2
HNRNPA2B1			HNRPA2B1
CA2
MAP2
UGP2
EIF2S3			EIF2S3L
CAPN1
RPLP0			RPLP0P6
TUBB3			TUBB	TUBB4B	TUBB2A	TUBB2B
CCT6A
EIF4A1
PKM
CBR1
ALDOC
AHSA1
AHCY
SUB1
LAP3
PFKM
YWHAZ
ATP1A1
CKB			CKM
COL6A2
PYGB
DDX39B			DDX39A
GSS
AP2A2			AP2A1
RPS3
DDX17			DDX5
AKR1A1
PRDX2
PRDX3
NCAM1
ANXA4
ANXA6
SKP1
SEC14L2
KATNAL2
UGP2
EPB41L2
LAP3
CS
DHX9
CRMP1
APOA1BP
SPTAN1
PEBP1
ENO1
ENO2
EEF1A1			EEF1A1P5
RPLP0
UBQLN2
HSPA8
MTPN
NPM1
CNN3			CNN2
COL3A1
WDR1
CBR1			CBR3
CLTC
CLTC			CLTCL1
HP1BP3
PFKL
HADHA
MAPK1
FARSA
RAB6A			RAB6B
HP			HPR
CPNE3
BLVRA
COPB2
TTR
NES
LTA4H
SLC25A3
ANK2
ACAT1
AP2M1
PRKCA
RUFY3
CKB
PHGDH
F13A1
DYNC1H1
CADM2
ANXA2
VAT1
ACAA2
H1F0
ATP1A3			ATP1A2	ATP1A1
PSAT1
VCP
PKM
HIP1
CLIC4
ALDOA
RPL28
CAP1
HNRNPU
CSRP1
MDH2
BASP1
GFAP
STIP1
GSTO1
HSP90AB1			HSP90AB3P	HSP90AA1	HSP90AA2P	HSP90AA4P
GPI
GLUD1
SOD2
FLNB			FLNC
HSP90AB1
HSP90AA1
CISD1
FGA
SPTAN1
PLG
MAP1B
COL4A1
SEPT5
TPI1
MAP4
SPTBN1
TCP1
MYH9
UQCRC1
PURA
PCBP1
GNAI2
PAICS
TPI1
DPYSL2
ATP2B4			ATP2B1
RAD23B
ITPA
RCN1
TXNL1
DLD
APRT
IDH3A
ATP5D
PSME1
NACA
NAPA
ENO1
RPL4
ANK2
RNPEP
NARS
USP5
PHB
RPL12
RPL3
MAPT
FDPS
COPS6
CLTC
PYGB
COX8A
OLA1
ACTB			ACTG1	ACTC1	ACTA2	ACTG2	ACTA1	ACTBL2
HINT1
GNAI2
PLEC
HNRNPK
HSPA1B			HSPA1A	HSPA6
PSAT1
PPIA			PPIAL4C	PPIAL4E	PPIAL4A	PPIAL4D
EPHX1
RPLP0			RPLP0P6
CCT6A
PAFAH1B2
TLN1
TLN1
TKT
DPYSL2
RPLP2
RPLP2
PDHB
DNAJA1
ATP5A1
VCL
CCT2
NNT
C3
CA2
PHGDH
HADHA
GSS
CNP
ATP1B2
GOT1
OLA1
HEBP1
SLC4A1
ATP5B
CAMK2D
VCL
VPS35
MDH2
ARF4
DYNC1H1
AP2B1
OTUB1
ALDH7A1
LGALS3
RHOC
ERLIN2			ERLIN1
GLUD1
RPL23
SEPT5
P4HB
HSPA8			HSPA2	HSPA1B	HSPA1A	HSPA6
PKM
ATP6V1A
RTN1
GSTM3			GSTM5	GSTM2
CAND1
PSMA5
TNC
LDHB
DPYSL2			DPYSL3	CRMP1
DDAH2
CRMP1
RARS
EIF4E
EPB41L2
CLTC			CLTCL1
CCT3
CS
PHB2
HPCAL1
MTHFD1
KNG1
BASP1
HNRNPU
CANX
GAP43
ACTB			ACTG1
KPNB1
LMNA
COX5B
GFAP
ENO1
NPEPPS			NPEPPSL1
HMGA1
HBB			HBD
CDK3			CDK14	CDK12	CDK17	CDK1	CDK2	CDK16	CDC2	CDK6	CDK18	CDK15	CDK9	CDK13	CDK4	CDK5
SLC4A4
PLEC
UBA1
F13A1
RPL23A
RPLP2
CKB
IQGAP1
CLTC
SPTAN1
ILF2
EEF1G
DECR1
GFAP
HSD17B12
CCT5
ST13			ST13P5
OGDH
PHB
RANBP1			PKIB
ACO2
SCP2
MYH9
PSME1
DYNC1H1
NES
C4B			C4A
MAP1B
SLC3A2
HADHB
CKB
LMNB2
MSN			EZR	RDX
HNRNPA1			HNRNPA1L2
HNRNPA2B1
SYNCRIP			HNRNPR
GNB1
G6PD
NSFL1C
SPTAN1
TBCB
ETFA
U2AF2
DSTN
HSP90AA1
HSP90AB1
TPD52L2
HYOU1
APOE
TKT
C4B			C4A
ACAT1
FARSB
APOA1
TUBB			TUBB8	TUBB4B	TUBB2A	TUBB2B	TUBB4A	TUBB6
LETM1
LDHB
IDH2
TAGLN3
RPS3A
P4HB
VCP
LDHB
UBE2N			UBE2NL
DYNC1H1
ALDH2
MIF
APOA1
PLEC
PLEC
TALDO1
H2AFX			HIST1H2AA	HIST2H2AB
HBD
DCTN2
C14orf166
RUVBL2
A2M
GSTM1			GSTM4	GSTM2
RAB8B			RAB15	RAB10	RAB8A	RAB1A	RAB1B	RAB1C
A2M
APMAP
GSTO1
APOA4
EHD1			EHD3	EHD2
AP2A1
SPTBN1
SPTAN1
ENO1
HP			HPR
IMPDH2
ALDH1L1
RPN1
TNC
PLEC
ALDH1L1
VIM
SLC4A1
RAB6A			RAB6B	RAB39A
RPN2
GFAP
FSCN1
SUCLA2
ATP1A2
ATP1A1
TRIM28
SRI
NUTF2
PLEC
TUBA1B			TUBA4A	TUBA1A
NPEPPS
SLC4A1
NEFM
VDAC2
PTGES3
SLC25A11
GLUL
ACO2
VDAC3
CAND1
EIF2S3			EIF2S3L
DCTN2
PPP2R1A
PLEC			MACF1
PARP1
SEPT2
RAB6A			RAB6B
SAR1A			SAR1B
CST3
TPM3
TPM1
FKBP2
RHOA			RHOC
HSPA1B			HSPA1A
DLAT
RUFY3
PCCB
CCT8
PGD
ANK1
COX5B
PRDX1
PRDX4
HSPD1
ACTN4
BCAP31
PYGB
PCBP3			PCBP2
ANXA5
DPYSL3
ACTN4
NNT
PDIA3
DPYSL4
MAP1B
SERPINA3
SYNGR1
TKT
HNRNPH1
HNRNPH1
CCT7
TRMT2A
ATP1A1
TUBB3
PLP1
MAP1B
COPS4
HSPD1
VCP
UQCRFS1			UQCRFS1P1
YWHAH
YWHAG
NCAM1
PLCD1
SKP1
FLNA			FLNC
GNG7
SPTBN1
UBA1
GBP1
RAD23B
P4HB
RPL7A
HNRNPU
ACTN4
TAGLN2
CA1
DPYSL3
UBA1
HK1
SFXN1
PHB
RPS26			RPS26P11
SYNCRIP
HNRNPR
TUBA8			TUBA1B	TUBA4A	TUBA1A	TUBA3E
CSRP1
GOT1
ATP1A3			ATP1A2	ATP1A4	ATP1A1
DLD
MAP1A
VIM			PRPH
CTNNB1
RAB14
PLEC
DNM1
DNM2
MYH9
SLC1A3			SLC1A6
P4HB
RAB7A
CLTC
PGK1
HSP90AA1
HSP90AB1
GANAB
ACADVL
APOD
SRSF3			SRSF7
GDI1
VCL
MYH10
HSPA5
IGHG3			IGHG1	IGHG2	IGHG4
PEBP1
CAP1
SPCS2
STOM
PDIA6
SELENBP1
GDI1			GDI2
IPO5
CCT8
PFKP
C21orf33
CNDP2
ATP5A1
IDH3A
RTCB
YWHAG
ITIH4
MAPK1
MAPK3
PSMA7
GAP43
GNAS
PLEC
IPO5
CAST
HMGN1
DYNC1H1
RPL12
GAPDH
ALDH7A1
EZR
PYGB
RPS5
ARF1			ARF3
UGP2
ANXA6
SPTAN1
CD81
ATP1A3			ATP1A2	ATP1A1
SNCA
SNCG			SNCB
OXCT1
SRI
ASS1
SUCLG1
NME1-NME2			NME2	NME2P1
RDX
AFG3L2
SERPINA1
ATP2B4
CDC42
PLEC
QKI
ACTN4
TPM1
TUBA8			TUBA1B	TUBA4A	TUBA1A	TUBA3E
GDI1
PLEC
CFB
RDX
GFAP
HP			HPR
TAGLN2
CLTCL1
UBA1
CTSD
DYNC1H1
PTPRZ1
TNPO1			TNPO2
PGM1
HK1
YWHAQ
PLEC
HSPA8
SYN1
SYN1
PHB
AHCYL1
CTSD
MYH10
LMNB2
ALDOC
FLOT2
HACD3
NAP1L4
RALB
RALA
CUTA
ATP2B4			ATP2B1	ATP2B2	ATP2B3
GLUL
PLEC
CCT8
SURF4
PDAP1
AKR1B1
MYH9
HSPA8
PKM
CKB
C3
PRDX2
VIM
CRMP1
USP5
SPTAN1
CA2
LDHB
ALDH4A1
ALDH4A1
NES
RAP1B			RAP1A
APEH
NCEH1
KIF5B
RAB2A			RAB2B
ENO1
VDAC2
A2M
TF
GNG12
PA2G4
MAP1B
ORM1
ENPP6
PRKDC
RPN1
VPS35
HNRNPC
C3
FKBP3
IMMT
ANXA1
PPP2R1A
IMMT
GPD2
TMPO
NUDC
LMNB2
ACTN4
HSPA8
EEF1A1			EEF1A1P5
SSBP1
PGM1
LSAMP
MGST3
ATP6V1B2
CYB5B
STMN1
HSPG2
PGM1
HSP90B1
ANXA5
UBA1
NQO1
ARHGDIA
TUBA1B			TUBA4A
IMMT
SEPT9
PSMD11
LANCL1
SEPT6
AGT
ANP32B			ANP32A
ANXA6
RPL30
LMNB1
NNT
NES
PRKDC
ANXA6
AGFG1
GANAB
IMPA1
A2M
MAP2
CBX3
TBCB
PLEC
ADD1
FAM213A
LTF
MLEC
ATP1A3
ALDH9A1
AKR1B1
ECH1
NPEPPS
GDI1			GDI2
RPS2
CD44
ACO2
MDH1
HSPA8
XRCC5
HSPA4
USP5
PFN1
RPL18A
CBR1
COL6A3
TCP1
SPTAN1
IMPA1
FN1
CAND1
MAP1B
MAP1B
VSNL1
NTM			OPCML
HSPA1B			HSPA1A	HSPA6	HSPA7
EEF2
PLS3
SEPT11
FN1
ATP5A1
ANXA2			ANXA2P2
BDH2			SLC9B2
CLTC
PTMS
USO1
MAP1B
MYH9
PAK2
MAP1B
ECH1
ARPC1A
AHCYL2
VCP
COL4A2
APOB
IGHA1			IGHA2
FABP7
ACTB			ACTG1	POTEE	POTEF	POTEKP	ACTC1	ACTA2	ACTG2	ACTA1	ACTBL2
PLEC
PAFAH1B1
CCT7
SLC25A5			SLC25A6	SLC25A4	SLC25A31
RPL18
GDI2
VDAC1
CKB
MTHFD1
XRCC5
HNRNPK
BASP1
ORM1			ORM2
S100A11
BASP1
HP			HPR
TWF2
QDPR
SUMO2
SLC25A6
ALDH2
HSPA5
CALU
NME1-NME2			NME2	NME1
GNB2
VDAC2
RAB14
C3
CYCS
CNDP2
SYNCRIP			HNRNPR
UQCRC2
TPM3
PGM1
RPL9
DLST
RPS27A			UBC	UBB	UBA52
ADD1
HSPD1
HSP90AA1			HSP90AA4P
SOD1
SERPING1
RPL18
DLST
ANXA1
ANXA2			ANXA2P2
FGB
IGHG1
CDC42
RBBP4
PLEC
RTN3
SPTBN1
MAP1B
ATP5A1
CLTC
FGG
CTNNA2			CTNNA1
ACTB			ACTG1
TUFM
HSPA8			HSPA2	HSPA1B	HSPA1A	HSPA6	HSPA7
FABP5
MAP4
STX1B
HK1
IGLL5			IGLC1
GAPDH
CYFIP1			CYFIP2
RPL28
PGLS
HADHA
SEPT2
SEPT7
ATOX1
CSRP1
FASN
KPNB1
ST13			ST13P4
DYNC1H1
MAT2A
SND1
HSPG2
DECR1
YKT6
NNT
ATP5B
LUM
ACTB			ACTG1
FGG
CKAP4
RAN
RAB31			RAB22A
HSPA8
VDAC3
IDH2
PDIA3
PGD
ADH5
FLOT2
MDH2
GFAP
DDAH1
AHNAK
AHNAK
PSMC3
TPPP
ETFB
MOGS
IQGAP1
ATP2A2			ATP2A1
HSD17B10
TMX1
SCRN1
SPTAN1
TPD52L2
NEFM
RPL18A
C1QBP
NCL
IDH1
CAP1
DYNC1H1
FLNA
TXNRD1
LUC7L2
VAPB
EEF1A1			EEF1A1P5
SET			SETSIP
PFKL
WDR1
RALY
RPL24
EEF2
RRBP1
PRDX5
CLTC
HSPD1
HSPD1
TUBA8			TUBA1B	TUBA4A	TUBA1A	TUBA3E
HSPD1
RPL5
AHNAK
GAPDH
EIF5A			EIF5AL1	EIF5A2
AKAP12
TPI1
BDH2
CCT4
SPTBN1
HPRT1
ECH1
GAPDH
HSPA9
PYGB
GAPDH
APOA2
PPP2R1A
ACTN1
ALDH9A1
RNH1
NSF
MYL6
SPTBN1
TKT
NAMPT
GC
SPTAN1
HSPE1
VAT1
PGK1
ATP5A1
EIF3J
GNAS
RPS4X
SPTAN1
SEPT5
ALDH7A1
RNH1
ALDOA
TPI1
AHCY
CEND1
ACADVL
IMMT
APOE
YKT6
CCT2
ARF5
RHEB
HSPA9
PLEC
MAP1B
FLNA
SYT1			SYT2
LAMC1
APOA1
ANP32A			ANP32C
MYH9
CLTC
TALDO1
CTSD
PHGDH
RPN1
FLNA
FSCN1
NDUFA11
COMT
TPI1
HSPA4
PDAP1
USP5
GAA
THY1
PARK7
MSN			RDX	EZR
CLU
FLNA
FLNA
HBD			HBB
ABHD10
ATP5B
GAPDH
RAB35
PGD
PTGR1
MTHFD1
PPP2R2A
ENO1
COL6A3
TPI1
MT-CO2
HSD17B4
ITIH2
VAT1
PDIA3
CKMT1A			CKMT1B
SNX3
LCP1
SH3BGRL
ENOPH1
GLUD1
RPL21
GAPDH
NAP1L4
IGHM
NPEPPS			NPEPPSL1
DSTN
CFL2			CFL1
RAB1A			RAB1B
CRMP1
NAP1L1
GNAI2
RAP2A			RAP2B	RAP2C
A2M
CALD1
HSP90AB1			HSP90AB3P	HSP90AA1	HSP90AB2P
RPS13
BCAN
TNR
SLC25A6			SLC25A4
PPP2R1A
FSCN1
UBA1
FLNA
HSP90AB1			HSP90AA1	HSP90AA2P	HSP90AB2P
ENO1
YWHAQ
YWHAH
FSCN1
RAC2			RAC3	RAC1
TF
COMT
YWHAB
CLIC1
TUBB2A			TUBB2B
TUBB			TUBB4B	TUBB4A
ATP1B1
CNDP2
ACTC1			ACTA2	ACTG2	ACTA1
H1F0
RPL17			RPL17-C18orf32
GLUD1			GLUD2
ALDOA
RPLP2
RPSA
MAOB
PGM2L1
ARHGDIB
LMAN1
FSCN1
HSP90AA1

## Sheet: S.Table2
S.Table 2. Proteins differentiating WHO Grade 4 IDH-WT from WHO Grade 4 IDH-MT
-Log(P-value)	Gene names	Difference	Sequence	Leading razor protein	Protein names
3.04678428386053	NME1-NME2	0.944303471933712	VMLGETNPADSKPGTIR	Q32Q12	Nucleoside diphosphate kinase;Nucleoside diphosphate kinase B;Putative nucleoside diphosphate kinase;Nucleoside diphosphate kinase A
2.19234077058486	SEPT9	0.941210865297101	FINDQYEK	Q9UHD8	Septin-9
2.20617944407867	CDC42	0.804489831355485	TPFLLVGTQIDLR	P60953	Cell division control protein 42 homolog
2.6498443705716	PLEC	0.702304752204906	AHEEQLK	A0A8I5KSD5	Plectin
2.91459929615137	ALDH7A1	0.699391030452468	QAVSMFLGAVEEAK	A0A1B0GTG2	Alpha-aminoadipic semialdehyde dehydrogenase
2.94511929816961	PLEC	0.667497323995287	LQAEEAER	A0A8I5KSD5	Plectin
2.40607126913074	PLEC	0.654931935143064	LQLEETDHQK	A0A8I5KSD5	Plectin
2.48389869522223	SNCG	0.637268308380788	EGVVGAVEK	O76070	Gamma-synuclein
2.41934077916989	MTPN	0.632690542123534	GPDGLTAFEATDNQAIK	P58546	Myotrophin
2.55765144377923	PLEC	0.629550984298641	EAAAATQK	A0A8I5KSD5	Plectin
2.55741153652857	DPYSL4	0.614838451866738	MDENEFVAVTSTNAAK	O14531	Dihydropyrimidinase-related protein 4
3.21140648037303	CKB	0.613569201065481	DLFDPIIEDR	P12277	Creatine kinase B-type
2.6447190522859	PHGDH	0.554960019886494	ILQDGGLQVVEK	A0A286YF22	D-3-phosphoglycerate dehydrogenase
2.90313228331001	CTSD	0.531678912822496	DPDAQPGGELMLGGTDSK	F8W787	Cathepsin D;Cathepsin D light chain;Cathepsin D heavy chain
3.19313697195962	ORM1	-1.44160219552842	SDVVYTDWK	P02763	Alpha-1-acid glycoprotein 1
3.45637816691506	SEPT7	-1.38048288869587	ADTLTPEECQQFK	Q16181	Septin-7
3.00029281047134	C3	-1.25086184032261	SNLDEDIIAEENIVSR	P01024	Complement C3;Complement C3 beta chain;C3-beta-c;Complement C3 alpha chain;C3a anaphylatoxin;Acylation stimulating protein;Complement C3b alpha chain;Complement C3c alpha chain fragment 1;Complement C3dg fragment;Complement C3g fragment;Complement C3d fragment;Complement C3f fragment;Complement C3c alpha chain fragment 2
3.90232702834498	PFN1	-1.20040398565206	DSPSVWAAVPGK	P07737	Profilin-1
3.69712425853766	IGHA1	-1.19850370076231	SVTCHVK	A0A286YEY1	Ig alpha-1 chain C region;Ig alpha-2 chain C region
3.14947129083467	A2M	-1.19678754452616	SDIAPVAR	P01023	Alpha-2-macroglobulin
2.58655657595908	ACTN4	-1.15625880362297	LVSIGAEEIVDGNAK	O43707	Alpha-actinin-4
3.47214182714303	TF	-1.14363395456563	CDEWSVNSVGK	P02787	Serotransferrin
2.04288818081295	GAPDH	-1.14331896264445	VIPELNGK	P04406	Glyceraldehyde-3-phosphate dehydrogenase
3.00038273323079	C3	-1.13568142615259	EVVADSVWVDVK	P01024	Complement C3;Complement C3 beta chain;C3-beta-c;Complement C3 alpha chain;C3a anaphylatoxin;Acylation stimulating protein;Complement C3b alpha chain;Complement C3c alpha chain fragment 1;Complement C3dg fragment;Complement C3g fragment;Complement C3d fragment;Complement C3f fragment;Complement C3c alpha chain fragment 2
2.72238330237801	TUBA8	-1.12002133036202	AVCMLSNTTAIAEAWAR	Q71U36	Tubulin alpha-8 chain;Tubulin alpha-1B chain;Tubulin alpha-4A chain;Tubulin alpha-1A chain;Tubulin alpha-3E chain
2.36769509374438	HSP90AB1	-1.10775757987391	SLTNDWEDHLAVK	P08238	Heat shock protein HSP 90-beta;Heat shock protein HSP 90-alpha
2.64914795315988	ACTN1	-1.10332763330503	ASIHEAWTDGK	O43707	Alpha-actinin-1;Alpha-actinin-4
2.37498263834046	PLG	-1.10202429806602	HSIFTPETNPR	P00747	Plasminogen;Plasmin heavy chain A;Activation peptide;Angiostatin;Plasmin heavy chain A, short form;Plasmin light chain B
3.15221225651891	HNRNPA1	-1.09718794307925	GFGFVTYATVEEVDAAMNAR	P09651	Heterogeneous nuclear ribonucleoprotein A1;Heterogeneous nuclear ribonucleoprotein A1, N-terminally processed
2.77496514118081	GAPDH	-1.07956173000011	WGDAGAEYVVESTGVFTTMEK	P04406	Glyceraldehyde-3-phosphate dehydrogenase
2.25198717798885	DDAH1	-1.06486572342163	VDGLLTCCSVLINK	O94760	N(G),N(G)-dimethylarginine dimethylaminohydrolase 1
3.20404670197661	PGAM1	-1.05787368728356	ALPFWNEEIVPQIK	P18669	Phosphoglycerate mutase 1;Probable phosphoglycerate mutase 4;Phosphoglycerate mutase 2
2.34445913913766	CRMP1	-1.05744378675114	GMYDGPVYEVPATPK	Q14194	Dihydropyrimidinase-related protein 1
2.66772580357382	CRMP1	-1.05556683784181	IVFEDGNINVNK	Q14194	Dihydropyrimidinase-related protein 1
3.06993262752968	LDHB	-1.04617298123511	DYSVTANSK	A0A5F9ZHM4	L-lactate dehydrogenase B chain;L-lactate dehydrogenase
2.5547806775374	PEBP1	-1.04167155167935	APVAGTCYQAEWDDYVPK	P30086	Phosphatidylethanolamine-binding protein 1;Hippocampal cholinergic neurostimulating peptide
2.51357331148395	PGM1	-1.03465030156076	TIEEYAVCPDLK	P36871	Phosphoglucomutase-1
2.33113300491127	CANX	-1.03026703673161	KDDTDDEIAK	P27824	Calnexin
2.07669823616844	MAP1B	-1.02197554258799	DLTGQVPTPVVK	P46821	Microtubule-associated protein 1B;MAP1B heavy chain;MAP1 light chain LC1
3.25424844962047	GLUD1	-1.0165510116653	GASIVEDK	P00367	Glutamate dehydrogenase 1, mitochondrial;Glutamate dehydrogenase 2, mitochondrial
2.30886260277256	ATP6V1A	-1.01103819703514	ITLEVAK	P38606	V-type proton ATPase catalytic subunit A
3.52616881828479	ATP6V1H	-1.00385565937243	GAVDAAVPTNIIAAK	Q9UI12	V-type proton ATPase subunit H
2.59161072604028	APOA1	-1.00005699871955	LLDNWDSVTSTFSK	P02647	Apolipoprotein A-I;Proapolipoprotein A-I;Truncated apolipoprotein A-I
2.49179975456946	FLOT2	-0.999065016047098	QVLLAQAEAEK	E7EMK3	Flotillin-2
2.59119555899008	VIM	-0.998357580297373	NLQEAEEWYK	P08670	Vimentin;Peripherin
2.40691603489163	PKM	-0.99256267669526	CDENILWLDYK	P14618	Pyruvate kinase;Pyruvate kinase PKM
2.81186620652169	LMNB1	-0.98835225538774	LAVYIDK	P20700	Lamin-B1
2.38391055109118	YWHAE	-0.981170304796912	LICCDILDVLDK	P62258	14-3-3 protein epsilon
2.07899080108045	DDX39B	-0.971435287036002	GLAITFVSDENDAK	Q13838	Spliceosome RNA helicase DDX39B;ATP-dependent RNA helicase DDX39A
1.93705600139825	CLTC	-0.967644222080707	LDASESLR	Q00610	Clathrin heavy chain 1;Clathrin heavy chain
2.91873737305458	HK1	-0.966137624769048	QTHNNAVVK	P19367	Hexokinase-1
3.08625009696888	HNRNPA2B1	-0.959648210216652	NYYEQWGK	P22626	Heterogeneous nuclear ribonucleoproteins A2/B1
3.22302736736037	CLTC	-0.957563990896398	ESYVETELIFALAK	Q00610	Clathrin heavy chain 1;Clathrin heavy chain
2.79183615692507	CNN3	-0.953224327330562	DGIILCELINK	Q15417	Calponin-3;Calponin
2.5129343615969	DYNC1H1	-0.944266409359195	QALETVNDYNPLMK	Q14204	Cytoplasmic dynein 1 heavy chain 1
2.94625719911965	GSTP1	-0.942570542747324	EEVVTVETWQEGSLK	P09211	Glutathione S-transferase P
2.64451800163149	IGHG4	-0.942130790854042	EPQVYTLPPSQEEMTK	A0A286YFJ8	Ig gamma-4 chain C region
2.55479899732648	NCAM1	-0.93965958905491	AVGEEVWHSK	A0A087WWD4	Neural cell adhesion molecule 1
2.03209847381623	NME1-NME2	-0.939266322180629	GDFCIQVGR	Q32Q12	Nucleoside diphosphate kinase;Nucleoside diphosphate kinase B;Putative nucleoside diphosphate kinase;Nucleoside diphosphate kinase A
2.77737878093482	PDIA3	-0.938528379933401	VDCTANTNTCNK	P30101	Protein disulfide-isomerase A3
2.60127436566583	DCLK1	-0.924788842824372	GIVYAISPDR	O15075	Serine/threonine-protein kinase DCLK1
2.42206595583448	CIRBP	-0.924123006110841	GFGFVTFENIDDAK	Q14011	Cold-inducible RNA-binding protein
3.19326584636081	HSD17B4	-0.907103829763152	AVANYDSVEEGEK	P51659	Peroxisomal multifunctional enzyme type 2;(3R)-hydroxyacyl-CoA dehydrogenase;Enoyl-CoA hydratase 2
1.95180277800791	SNRPE	-0.903613427145915	GDNITLLQSVSN	A6NHK2	Small nuclear ribonucleoprotein E
3.04435252998603	MYH10	-0.903460142964667	NQILQNEK	A0A8I5KZ38	Myosin-10
1.99986770832032	RPS5	-0.894740992564369	GSSNSYAIK	M0R0F0	40S ribosomal protein S5;40S ribosomal protein S5, N-terminally processed
2.3003427535254	LDHB	-0.89360024034977	SADTLWDIQK	A0A5F9ZHM4	L-lactate dehydrogenase B chain
2.61078273180006	PGK1	-0.892336592882533	NNQITNNQR	P00558	Phosphoglycerate kinase 1
2.48806231219531	CRIP2	-0.89217471585355	ASSVTTFTGEPNTCPR	P52943	Cysteine-rich protein 2
1.95906105267896	EPHX1	-0.889782450585203	DVELLYPVK	P07099	Epoxide hydrolase 1
2.88857710101331	TOMM70A	-0.879237779670141	AAAFEQLQK	O94826	Mitochondrial import receptor subunit TOM70
2.2847099948398	HSPA5	-0.868073832434179	NQLTSNPENTVFDAK	P11021	78 kDa glucose-regulated protein
2.44268333565122	SPTAN1	-0.865228238155727	ADVVESWIGEK	Q13813	Spectrin alpha chain, non-erythrocytic 1
2.53552486315794	ACTC1	-0.856985894116489	YPIEHGIITNWDDMEK	P68032	Actin, alpha cardiac muscle 1;Actin, aortic smooth muscle;Actin, gamma-enteric smooth muscle;Actin, alpha skeletal muscle
2.27639452143498	A2M	-0.854562510143627	YDVENCLANK	P01023	Alpha-2-macroglobulin
2.398378231762	ANXA2	-0.843445173041387	TPAQYDASELK	P07355	Annexin A2;Annexin;Putative annexin A2-like protein
2.65990156919145	RPL18A	-0.8374186928638	SSGEIVYCGQVFEK	M0R3D6	60S ribosomal protein L18a
2.2684076382044	ARPC1B	-0.828467805107886	ASSEGGTAAGAGLDSLHK	A0A1W2PNV4	Actin-related protein 2/3 complex subunit 1B
2.34428676665439	COL6A3	-0.824521681801839	SSGIVSLGVGDR	P12111	Collagen alpha-3(VI) chain
2.78788946926366	MARCKSL1	-0.823281106623736	GDVTAEEAAGASPAK	P49006	MARCKS-related protein
2.0504932394275	CCT6A	-0.822596381828506	GIDPFSLDALSK	P40227	T-complex protein 1 subunit zeta
2.339148704291	PLS3	-0.821131157942794	AVGDGIVLCK	P13797	Plastin-3
2.63450823473791	PHB2	-0.820545919916847	IGGVQQDTILAEGLHFR	Q99623	Prohibitin-2
3.08241054094955	RAB23	-0.815615425902334	VVAEVGDIPTVLVQNK	Q9ULC3	Ras-related protein Rab-23
2.64145059864759	ATP5A1	-0.810075950893489	VLSIGDGIAR	P25705	ATP synthase subunit alpha, mitochondrial
2.42699881739331	HEBP1	-0.805279747328975	IPNQFQSDPPAPSDK	A0A3B3IRV5	Heme-binding protein 1
2.95106135801528	ACTB	-0.804344876076687	LCYVALDFEQEMATAASSSSLEK	P63261	Actin, cytoplasmic 1;Actin, cytoplasmic 1, N-terminally processed;Actin, cytoplasmic 2;Actin, cytoplasmic 2, N-terminally processed;POTE ankyrin domain family member E
2.18180903179349	APOB	-0.798492603639798	IEIPLPFGGK	P04114	Apolipoprotein B-100;Apolipoprotein B-48
2.56775468378367	FHL1	-0.795322004367005	FTAVEDQYYCVDCYK	Q5JXI8	Four and a half LIM domains protein 1
2.1516345694662	HNRNPA1	-0.79384611767124	SSGPYGGGGQYFAK	P09651	Heterogeneous nuclear ribonucleoprotein A1;Heterogeneous nuclear ribonucleoprotein A1, N-terminally processed;Heterogeneous nuclear ribonucleoprotein A1-like 2
2.29488183167274	HNRNPUL2-BSCL2	-0.791867222255943	AAEEQGDDQDSEK	H3BQZ7	Heterogeneous nuclear ribonucleoprotein U-like protein 2
2.3865157786541	MAP1B	-0.774861732751808	VLFPGNSTQYNILEGLEK	P46821	Microtubule-associated protein 1B;MAP1B heavy chain;MAP1 light chain LC1
2.6589511896981	LPP	-0.774286808615381	GQPFYAVEK	Q93052	Lipoma-preferred partner
2.39335543544185	MYH9	-0.768036808310585	LEEEQIILEDQNCK	A0A8I5KWT8	Myosin-9
2.6704817967743	CLTC	-0.767365470528603	GQCDLELINVCNENSLFK	Q00610	Clathrin heavy chain 1;Clathrin heavy chain
2.45854380826712	PEBP1	-0.763674494895068	NRPTSISWDGLDSGK	P30086	Phosphatidylethanolamine-binding protein 1;Hippocampal cholinergic neurostimulating peptide
2.63473812829296	NDUFS3	-0.758941468020732	SLVDLTAVDVPTR	O75489	NADH dehydrogenase [ubiquinone] iron-sulfur protein 3, mitochondrial
2.22194403037861	CKB	-0.755638824775815	LLIEMEQR	P12277	Creatine kinase B-type
2.25773350068234	ANP32A	-0.750461409715089	VSGGLEVLAEK	H0YN26	Acidic leucine-rich nuclear phosphoprotein 32 family member A;Acidic leucine-rich nuclear phosphoprotein 32 family member C
2.76485969376901	TUBA8	-0.750039294362068	NLDIERPTYTNLNR	Q71U36	Tubulin alpha-8 chain;Tubulin alpha-1B chain;Tubulin alpha-4A chain;Tubulin alpha-1A chain;Tubulin alpha-3E chain
2.20789590811388	DYNC1LI2	-0.749956671148539	NILVFGEDGSGK	O43237	Cytoplasmic dynein 1 light intermediate chain 2
3.82822665010991	PSMC1	-0.749140552499078	VVGSELIQK	P62191	26S protease regulatory subunit 4
2.68453629684904	RPSA	-0.748648218164983	YVDIAIPCNNK	C9J9K3	40S ribosomal protein SA
2.33465782074756	WDR1	-0.748124226758426	GPVTDVAYSHDGAFLAVCDASK	A0A8V8TNT7	WD repeat-containing protein 1
2.49054781296475	RPA1	-0.743066277185624	AAGPSLSHTSGGTQSK	P27694	Replication protein A 70 kDa DNA-binding subunit;Replication protein A 70 kDa DNA-binding subunit, N-terminally processed
2.43207550092153	PFKM	-0.738098048351028	GITNLCVIGGDGSLTGADTFR	P08237	ATP-dependent 6-phosphofructokinase, muscle type
2.89508234833644	CADM2	-0.731091748584401	GTYLTNEAK	Q8N3J6	Cell adhesion molecule 2
2.32791915586042	FSCN1	-0.706734848293391	YWTLTATGGVQSTASSK	Q16658	Fascin
2.56543797574165	ACTB	-0.696829501878132	DLTDYLMK	P63261	Actin, cytoplasmic 1;Actin, cytoplasmic 1, N-terminally processed;Actin, cytoplasmic 2;Actin, cytoplasmic 2, N-terminally processed;Actin, alpha cardiac muscle 1;Actin, aortic smooth muscle;Actin, gamma-enteric smooth muscle;Actin, alpha skeletal muscle;Beta-actin-like protein 2
2.60871272633819	C14orf166	-0.671724866059693	LLHIEELR	Q9Y224	UPF0568 protein C14orf166
3.30885966828141	TF	-0.667201032692736	KPVEEYANCHLAR	P02787	Serotransferrin
2.47727842637959	TRIM28	-0.666299679189582	LSPPYSSPQEFAQDVGR	Q13263	Transcription intermediary factor 1-beta
2.58946904463376	PPA1	-0.659847340885211	YVANLFPYK	Q15181	Inorganic pyrophosphatase
2.88982119087912	CCT3	-0.63960472794927	AVAQALEVIPR	P49368	T-complex protein 1 subunit gamma
2.67834420461099	PKM	-0.605098539455371	APIIAVTR	P14618	Pyruvate kinase;Pyruvate kinase PKM
2.50300563855069	RTCB	-0.598987264558673	NVTDVVNTCHDAGISK	Q9Y3I0	tRNA-splicing ligase RtcB homolog
2.58477065949101	ACAT1	-0.559225889769467	FGNEVIPVTVTVK	A0A5F9ZHL1	Acetyl-CoA acetyltransferase, mitochondrial
2.72924863038844	ANXA6	-0.542027087882161	ALLALCGGED	P08133	Annexin A6;Annexin
3.0527943031835	TUBA1B	-0.532296328636056	LSVDYGK	Q71U36	Tubulin alpha-1B chain;Tubulin alpha-4A chain;Tubulin alpha-1A chain

## Sheet: S.Table 3
S. Table 3 Gene-level summary of proteins significantly differentiating WHO Grade 4 IDH-WT from WHO Grade 4 IDH-MT.
Gene Symbol	Difference	-Log(P-value)	Protein names	Leading razor protein
A2M	-1.02568	3.14947	Alpha-2-macroglobulin	P01023
ACAT1	-0.559226	2.58477	Acetyl-CoA acetyltransferase, mitochondrial	A0A5F9ZHL1
ACTB	-0.750587	2.95106	Actin, cytoplasmic 1;Actin, cytoplasmic 1, N-terminally processed;Actin, cytoplasmic 2;Actin, cytoplasmic 2, N-terminally processed;POTE ankyrin domain family member E; Actin, cytoplasmic 1;Actin, cytoplasmic 1, N-terminally processed;Actin, cytoplasmic 2;Actin, cytoplasmic 2, N-terminally processed;Actin, alpha cardiac muscle 1;Actin, aortic smooth muscle;Actin, gamma-enteric smooth muscle;Actin…	P63261
ACTC1	-0.856986	2.53552	Actin, alpha cardiac muscle 1;Actin, aortic smooth muscle;Actin, gamma-enteric smooth muscle;Actin, alpha skeletal muscle	P68032
ACTN1	-1.10333	2.64915	Alpha-actinin-1;Alpha-actinin-4	O43707
ACTN4	-1.15626	2.58656	Alpha-actinin-4	O43707
ALDH7A1	0.699391	2.9146	Alpha-aminoadipic semialdehyde dehydrogenase	A0A1B0GTG2
ANP32A	-0.750461	2.25773	Acidic leucine-rich nuclear phosphoprotein 32 family member A;Acidic leucine-rich nuclear phosphoprotein 32 family member C	H0YN26
ANXA2	-0.843445	2.39838	Annexin A2;Annexin;Putative annexin A2-like protein	P07355
ANXA6	-0.542027	2.72925	Annexin A6;Annexin	P08133
APOA1	-1.00006	2.59161	Apolipoprotein A-I;Proapolipoprotein A-I;Truncated apolipoprotein A-I	P02647
APOB	-0.798493	2.18181	Apolipoprotein B-100;Apolipoprotein B-48	P04114
ARPC1B	-0.828468	2.26841	Actin-related protein 2/3 complex subunit 1B	A0A1W2PNV4
ATP5A1	-0.810076	2.64145	ATP synthase subunit alpha, mitochondrial	P25705
ATP6V1A	-1.01104	2.30886	V-type proton ATPase catalytic subunit A	P38606
ATP6V1H	-1.00386	3.52617	V-type proton ATPase subunit H	Q9UI12
C14orf166	-0.671725	2.60871	UPF0568 protein C14orf166	Q9Y224
C3	-1.19327	3.00038	Complement C3;Complement C3 beta chain;C3-beta-c;Complement C3 alpha chain;C3a anaphylatoxin;Acylation stimulating protein;Complement C3b alpha chain;Complement C3c alpha chain fragment 1;Complement C3dg fragment;Complement C3g fragment;Complement C3d fragment;Complement C3f fragment;Complement C3c alpha chain fragment 2	P01024
CADM2	-0.731092	2.89508	Cell adhesion molecule 2	Q8N3J6
CANX	-1.03027	2.33113	Calnexin	P27824
CCT3	-0.639605	2.88982	T-complex protein 1 subunit gamma	P49368
CCT6A	-0.822596	2.05049	T-complex protein 1 subunit zeta	P40227
CDC42	0.80449	2.20618	Cell division control protein 42 homolog	P60953
CIRBP	-0.924123	2.42207	Cold-inducible RNA-binding protein	Q14011
CKB	-0.0710348	3.21141	Creatine kinase B-type	P12277
CLTC	-0.897525	3.22303	Clathrin heavy chain 1;Clathrin heavy chain	Q00610
CNN3	-0.953224	2.79184	Calponin-3;Calponin	Q15417
COL6A3	-0.824522	2.34429	Collagen alpha-3(VI) chain	P12111
CRIP2	-0.892175	2.48806	Cysteine-rich protein 2	P52943
CRMP1	-1.05651	2.66773	Dihydropyrimidinase-related protein 1	Q14194
CTSD	0.531679	2.90313	Cathepsin D;Cathepsin D light chain;Cathepsin D heavy chain	F8W787
DCLK1	-0.924789	2.60127	Serine/threonine-protein kinase DCLK1	O15075
DDAH1	-1.06487	2.25199	N(G),N(G)-dimethylarginine dimethylaminohydrolase 1	O94760
DDX39B	-0.971435	2.07899	Spliceosome RNA helicase DDX39B;ATP-dependent RNA helicase DDX39A	Q13838
DPYSL4	0.614838	2.55741	Dihydropyrimidinase-related protein 4	O14531
DYNC1H1	-0.944266	2.51293	Cytoplasmic dynein 1 heavy chain 1	Q14204
DYNC1LI2	-0.749957	2.2079	Cytoplasmic dynein 1 light intermediate chain 2	O43237
EPHX1	-0.889782	1.95906	Epoxide hydrolase 1	P07099
FHL1	-0.795322	2.56775	Four and a half LIM domains protein 1	Q5JXI8
FLOT2	-0.999065	2.4918	Flotillin-2	E7EMK3
FSCN1	-0.706735	2.32792	Fascin	Q16658
GAPDH	-1.11144	2.77497	Glyceraldehyde-3-phosphate dehydrogenase	P04406
GLUD1	-1.01655	3.25425	Glutamate dehydrogenase 1, mitochondrial;Glutamate dehydrogenase 2, mitochondrial	P00367
GSTP1	-0.942571	2.94626	Glutathione S-transferase P	P09211
HEBP1	-0.80528	2.427	Heme-binding protein 1	A0A3B3IRV5
HK1	-0.966138	2.91874	Hexokinase-1	P19367
HNRNPA1	-0.945517	3.15221	Heterogeneous nuclear ribonucleoprotein A1;Heterogeneous nuclear ribonucleoprotein A1, N-terminally processed; Heterogeneous nuclear ribonucleoprotein A1;Heterogeneous nuclear ribonucleoprotein A1, N-terminally processed;Heterogeneous nuclear ribonucleoprotein A1-like 2	P09651
HNRNPA2B1	-0.959648	3.08625	Heterogeneous nuclear ribonucleoproteins A2/B1	P22626
HNRNPUL2-BSCL2	-0.791867	2.29488	Heterogeneous nuclear ribonucleoprotein U-like protein 2	H3BQZ7
HSD17B4	-0.907104	3.19327	Peroxisomal multifunctional enzyme type 2;(3R)-hydroxyacyl-CoA dehydrogenase;Enoyl-CoA hydratase 2	P51659
HSP90AB1	-1.10776	2.3677	Heat shock protein HSP 90-beta;Heat shock protein HSP 90-alpha	P08238
HSPA5	-0.868074	2.28471	78 kDa glucose-regulated protein	P11021
IGHA1	-1.1985	3.69712	Ig alpha-1 chain C region;Ig alpha-2 chain C region	A0A286YEY1
IGHG4	-0.942131	2.64452	Ig gamma-4 chain C region	A0A286YFJ8
LDHB	-0.969887	3.06993	L-lactate dehydrogenase B chain;L-lactate dehydrogenase; L-lactate dehydrogenase B chain	A0A5F9ZHM4
LMNB1	-0.988352	2.81187	Lamin-B1	P20700
LPP	-0.774287	2.65895	Lipoma-preferred partner	Q93052
MAP1B	-0.898419	2.38652	Microtubule-associated protein 1B;MAP1B heavy chain;MAP1 light chain LC1	P46821
MARCKSL1	-0.823281	2.78789	MARCKS-related protein	P49006
MTPN	0.632691	2.41934	Myotrophin	P58546
MYH10	-0.90346	3.04435	Myosin-10	A0A8I5KZ38
MYH9	-0.768037	2.39336	Myosin-9	A0A8I5KWT8
NCAM1	-0.93966	2.5548	Neural cell adhesion molecule 1	A0A087WWD4
NDUFS3	-0.758941	2.63474	NADH dehydrogenase [ubiquinone] iron-sulfur protein 3, mitochondrial	O75489
NME1-NME2	0.00251857	3.04678	Nucleoside diphosphate kinase;Nucleoside diphosphate kinase B;Putative nucleoside diphosphate kinase;Nucleoside diphosphate kinase A	Q32Q12
ORM1	-1.4416	3.19314	Alpha-1-acid glycoprotein 1	P02763
PDIA3	-0.938528	2.77738	Protein disulfide-isomerase A3	P30101
PEBP1	-0.902673	2.55478	Phosphatidylethanolamine-binding protein 1;Hippocampal cholinergic neurostimulating peptide	P30086
PFKM	-0.738098	2.43208	ATP-dependent 6-phosphofructokinase, muscle type	P08237
PFN1	-1.2004	3.90233	Profilin-1	P07737
PGAM1	-1.05787	3.20405	Phosphoglycerate mutase 1;Probable phosphoglycerate mutase 4;Phosphoglycerate mutase 2	P18669
PGK1	-0.892337	2.61078	Phosphoglycerate kinase 1	P00558
PGM1	-1.03465	2.51357	Phosphoglucomutase-1	P36871
PHB2	-0.820546	2.63451	Prohibitin-2	Q99623
PHGDH	0.55496	2.64472	D-3-phosphoglycerate dehydrogenase	A0A286YF22
PKM	-0.798831	2.67834	Pyruvate kinase;Pyruvate kinase PKM	P14618
PLEC	0.663571	2.94512	Plectin	A0A8I5KSD5
PLG	-1.10202	2.37498	Plasminogen;Plasmin heavy chain A;Activation peptide;Angiostatin;Plasmin heavy chain A, short form;Plasmin light chain B	P00747
PLS3	-0.821131	2.33915	Plastin-3	P13797
PPA1	-0.659847	2.58947	Inorganic pyrophosphatase	Q15181
PSMC1	-0.749141	3.82823	26S protease regulatory subunit 4	P62191
RAB23	-0.815615	3.08241	Ras-related protein Rab-23	Q9ULC3
RPA1	-0.743066	2.49055	Replication protein A 70 kDa DNA-binding subunit;Replication protein A 70 kDa DNA-binding subunit, N-terminally processed	P27694
RPL18A	-0.837419	2.6599	60S ribosomal protein L18a	M0R3D6
RPS5	-0.894741	1.99987	40S ribosomal protein S5;40S ribosomal protein S5, N-terminally processed	M0R0F0
RPSA	-0.748648	2.68454	40S ribosomal protein SA	C9J9K3
RTCB	-0.598987	2.50301	tRNA-splicing ligase RtcB homolog	Q9Y3I0
SEPT7	-1.38048	3.45638	Septin-7	Q16181
SEPT9	0.941211	2.19234	Septin-9	Q9UHD8
SNCG	0.637268	2.4839	Gamma-synuclein	O76070
SNRPE	-0.903613	1.9518	Small nuclear ribonucleoprotein E	A6NHK2
SPTAN1	-0.865228	2.44268	Spectrin alpha chain, non-erythrocytic 1	Q13813
TF	-0.905417	3.47214	Serotransferrin	P02787
TOMM70A	-0.879238	2.88858	Mitochondrial import receptor subunit TOM70	O94826
TRIM28	-0.6663	2.47728	Transcription intermediary factor 1-beta	Q13263
TUBA1B	-0.532296	3.05279	Tubulin alpha-1B chain;Tubulin alpha-4A chain;Tubulin alpha-1A chain	Q71U36
TUBA8	-0.93503	2.76486	Tubulin alpha-8 chain;Tubulin alpha-1B chain;Tubulin alpha-4A chain;Tubulin alpha-1A chain;Tubulin alpha-3E chain	Q71U36
VIM	-0.998358	2.5912	Vimentin;Peripherin	P08670
WDR1	-0.748124	2.33466	WD repeat-containing protein 1	A0A8V8TNT7
YWHAE	-0.98117	2.38391	14-3-3 protein epsilon	P62258

## Sheet: S.Table 4
S.Table 4. Proteins differentiating WHO Grade 4 IDH-WT from WHO Grade 3
-Log(P-value)	Gene names	Difference	Sequence	Proteins	Leading razor protein	Protein names
16.03941906837	PGK1	2.56012621271339	AAVPSIK	P00558	P00558	Phosphoglycerate kinase 1
12.9719162766976	PGM1	2.3654671753672	YDYEEVEAEGANK	P36871;A0A3B3ITK7	P36871	Phosphoglucomutase-1
7.55041122875518	ACTB	2.32973158007318	IIAPPER	P60709;A0A6Q8PFE4;A0A2R8YFE2;P63261;I3L4N8;A0A804GS07;P68032;P62736;P63267;P68133;A0A804HKV3;Q562R1	P63261	Actin, cytoplasmic 1;Actin, cytoplasmic 1, N-terminally processed;Actin, cytoplasmic 2;Actin, cytoplasmic 2, N-terminally processed;Actin, alpha cardiac muscle 1;Actin, aortic smooth muscle;Actin, gamma-enteric smooth muscle;Actin, alpha skeletal muscle;Beta-actin-like protein 2
14.5902967774199	EEF1A1	2.28954855877567	GNVAGDSK	A0A7I2V659;A0A087WVQ9;P68104;Q5VTE0;A0A7I2V5N4;A0A7I2V3H3;A0A087WV01	A0A7I2V659	Elongation factor 1-alpha 1;Putative elongation factor 1-alpha-like 3;Elongation factor 1-alpha
11.2671551166378	LAMC1	2.23586150653322	ALAEEAAK	P11047	P11047	Laminin subunit gamma-1
14.3424690577222	EIF1AY	2.1167505690066	AYGELPEHAK	A6NJH9;P47813;O14602;X6RAC9	A6NJH9	Eukaryotic translation initiation factor 1A, X-chromosomal;Eukaryotic translation initiation factor 1A, Y-chromosomal
10.9703730874368	MAP1B	1.98735833987012	HSPTEDEESAK	P46821	P46821	Microtubule-associated protein 1B;MAP1B heavy chain;MAP1 light chain LC1
12.3842266644783	SCRN1	1.96149222957055	MDAEHPELR	Q12765;C9K052	Q12765	Secernin-1
8.65438081300386	EZR	1.92822321379049	QAVDQIK	P15311	P15311	Ezrin
9.16646424279426	CALM2	1.85294472094287	EAFSLFDK	P0DP25;P0DP24;P0DP23;E7EMB3;M0QZ52;F8WBR5;G3V479;P27482	P0DP25	Calmodulin-like protein 3
6.90885204545244	A2M	1.77253802269697	LLIYAVLPTGDVIGDSAK	P01023	P01023	Alpha-2-macroglobulin
10.039900709327	TLN1	1.74039580669593	ILADATAK	Q9Y490	Q9Y490	Talin-1
13.0242006141286	PGM1	1.73648854179138	SIFDFSALK	P36871;A0A3B3ITK7	P36871	Phosphoglucomutase-1
10.245317840913	SCARB2	1.66333075835454	AVDQSIEK	A0A1W2PPX5;A0A1W2PPU6;A0A1W2PQR6;A0A1W2PQB7;A0A1W2PS43;A0A1W2PRS1;Q14108;A0A1W2PS70;A0A1W2PNX7;A0A1W2PSE4;D6RDG0;A0A1W2PQL5	A0A1W2PPX5	Lysosome membrane protein 2
9.55831926932827	MYH9	1.59346477267417	EEILAQAK	A0A8I5KWT8;P35579	A0A8I5KWT8	Myosin-9
5.1580943116387	XRCC6	1.57459829856049	TFNTSTGGLLLPSDTK	P12956;B1AHC9	P12956	X-ray repair cross-complementing protein 6
7.88892936482547	NAPA	1.47842185036703	NSQSFFSGLFGGSSK	P54920;M0R0Y2;M0R2M1	P54920	Alpha-soluble NSF attachment protein
7.29154059158406	HP	1.46380185437473	QLVEIEK	P00738;J3QR68;H0Y300;A0A0C4DGL8;J3QLC9;P00739;H3BS21	P00738	Haptoglobin;Haptoglobin alpha chain;Haptoglobin beta chain;Haptoglobin-related protein
9.34488659166137	RPL18	1.44955340271646	TNSTFNQVVLK	G3V203;H0YHA7;J3QQ67;Q07020;F8VYV2;A0A075B7A0	G3V203	60S ribosomal protein L18
5.40905576181772	CA1	1.4033233678815	ESISVSSEQLAQFR	P00915;E5RHP7;E5RFE7;E5RJI8;E5RG81	P00915	Carbonic anhydrase 1
11.9338334060768	ST13	1.38838301985101	AIEINPDSAQPYK	P50502;H7C3I1;Q8NFI4;F6VDH7;Q8IZP2	P50502	Hsc70-interacting protein;Putative protein FAM10A5;Putative protein FAM10A4
8.10192897824557	UGP2	1.38801125152545	QELELSVK	A0A7I2YQ74;A0A087WYS1;C9JNZ1;A0A7I2V676;A0A7I2V4T0;C9JWG0;C9JVG3;C9JTZ5;C9JUW1;A0A7I2V2Q3;C9JQU9;C9J3M0;F2Z3P4;F8WC70;F2Z3H1;Q16851;E7EUC7;C9J6Q0	A0A7I2YQ74	UTP--glucose-1-phosphate uridylyltransferase
7.82866976205305	PON1	1.38479788838039	EVQPVELPNCNLVK	P27169;F8WF42	P27169	Serum paraoxonase/arylesterase 1
12.0145302590997	VCP	1.30865254415707	LIVDEAINEDNSVVSLSQPK	P55072;A0A7P0TAW3;A0A7P0T8Q5;A0A7P0TAQ1;A0A7P0Z4C6;A0A7I2V2Y2;A0A7I2V5G8	P55072	Transitional endoplasmic reticulum ATPase
10.4695113705613	TPI1	1.29899170344526	VIADNVK	P60174;U3KPZ0;U3KQF3	P60174	Triosephosphate isomerase
9.45551183035673	HNRNPC	1.28999453748799	GDDLQAIK	B4DY08;G3V4W0;G3V4C1;G3V2Q1;P07910;G3V576;P0DMR1;O60812;A0A0G2JNQ3;B7ZW38;B2RXH8;A0A0G2JPF8;G3V2D6;G3V5V7	B4DY08	Heterogeneous nuclear ribonucleoproteins C1/C2;Heterogeneous nuclear ribonucleoprotein C-like 4;Heterogeneous nuclear ribonucleoprotein C-like 1;Heterogeneous nuclear ribonucleoprotein C-like 3;Heterogeneous nuclear ribonucleoprotein C-like 2
10.1647799539702	EWSR1	1.26362694420598	GDATVSYEDPPTAK	H7BY36;A0A0D9SFL3;B0QYK0;C9JGE3;Q01844	H7BY36	RNA-binding protein EWS
10.6584979100414	PCBP1	1.21909649558365	IITLTGPTNAIFK	Q15365	Q15365	Poly(rC)-binding protein 1
2.69020324613747	C9	1.2124119144949	LSPIYNLVPVK	A0A8Q3SI37;A0A8Q3SI95;P02748	A0A8Q3SI37	Complement component C9;Complement component C9a;Complement component C9b
7.50212840874085	ARF1	1.18373944556171	QDLPNAMNAAEITDK	A0A8V8TNZ5;A0A8V8TQC0;P84077;P61204;A0A8V8TNZ0;A0A8V8TQP8;H0YGG7	A0A8V8TNZ5	ADP-ribosylation factor 1;ADP-ribosylation factor 3
12.3575569025924	MTPN	1.1816359125755	GPDGLTAFEATDNQAIK	P58546;C9JL85	P58546	Myotrophin
7.47236487883343	IDH1	1.18142658102919	SQFEAQK	O75874	O75874	Isocitrate dehydrogenase [NADP] cytoplasmic
5.67198833940021	AHNAK	1.18121876718307	VDIDTPDINIEGSEGK	Q09666	Q09666	Neuroblast differentiation-associated protein AHNAK
8.28119493150422	EEF1A1	1.17684766995636	SGDAAIVDMVPGK	A0A7I2V659;A0A087WVQ9;P68104;Q5VTE0;A0A7I2V5N4;A0A087WV01	A0A7I2V659	Elongation factor 1-alpha 1;Putative elongation factor 1-alpha-like 3;Elongation factor 1-alpha
5.34529234064884	TTR	1.16429001839662	GSPAINVAVHVFR	A0A087WT59;P02766	A0A087WT59	Transthyretin
3.32581705642726	ITIH2	1.15824988331984	TEVNVLPGAK	Q5T985;P19823;Q5T987	Q5T985	Inter-alpha-trypsin inhibitor heavy chain H2
10.4527960707762	RAB5C	1.15258209704506	QASPNIVIALAGNK	P51148;K7ERI8;K7ERQ8;K7ENY4	P51148	Ras-related protein Rab-5C
9.60990769251133	PHB2	1.14660034330392	IVQAEGEAEAAK	Q99623;F5GY37;F5H3X6	Q99623	Prohibitin-2
4.01702439599862	VCAN	1.13001467802308	YTLNFEAAQK	P13611;E9PF17;D6RGZ6;Q86W61	P13611	Versican core protein
10.5108794173289	YWHAB	1.1284853766249	YLSEVASGDNK	P31946	P31946	14-3-3 protein beta/alpha;14-3-3 protein beta/alpha, N-terminally processed
4.37405942273619	HNRNPUL2-BSCL2	1.12145500986583	AAEEQGDDQDSEK	H3BQZ7;Q1KMD3	H3BQZ7	Heterogeneous nuclear ribonucleoprotein U-like protein 2
9.00001629728457	ATP5C1	1.11700255684555	IYGLGSLALYEK	P36542	P36542	ATP synthase subunit gamma, mitochondrial
8.37696239241223	HSPA8	1.11368254549293	NSLESYAFNMK	P11142;E9PKE3;E9PNE6;A8K7Q2;E9PS65;E9PM13	P11142	Heat shock cognate 71 kDa protein
2.23672709504919	NEFM	1.05538812838495	SVTVTQK	P07197;E7ESP9;E7EMV2	P07197	Neurofilament medium polypeptide
4.99786036611468	TRIM28	1.05079448164271	ADVQSIIGLQR	Q13263;M0R0K9	Q13263	Transcription intermediary factor 1-beta
10.1771527710454	RNH1	1.04379314292561	VLCQGLK	P13489;E9PIM9	P13489	Ribonuclease inhibitor
5.00212993132301	ATP6V1G1	1.02388029345735	ASQSQGIQQLLQAEK	O75348;A0A7I2V4K4;A0A7I2V3Q6;A0A7I2V375;A0A7I2V2N1;A0A7I2YQH3;O95670;F2Z307	O95670	V-type proton ATPase subunit G 1;V-type proton ATPase subunit G 2
2.14357751707901	NEFL	1.0168676908382	QLQELEDK	P07196	P07196	Neurofilament light polypeptide
4.66166066001777	ENO1	1.01063022492877	EGLELLK	P06733;A0A2R8Y6G6	P06733	Alpha-enolase
6.99501330249926	NES	1.00824288912117	GSPFQEEEGSALK	P48681	P48681	Nestin
2.86230478806737	SYN1	1.00055062113838	EMLSSTTYPVVVK	P17600	P17600	Synapsin-1
9.61675890578868	DPYSL4	0.995945353568955	MDENEFVAVTSTNAAK	O14531;Q5T0Q6	O14531	Dihydropyrimidinase-related protein 4
4.05647027198045	HMGN1	0.993949742073363	QAEVANQETK	A6NL93;P05114;A6NEL0	A6NL93	Non-histone chromosomal protein HMG-14
3.72873570397394	HNRNPH1	0.990355233035304	MLGTEGGEGFVVK	P31943;G8JLB6;E9PCY7;D6RBM0;E5RGV0;D6RIU0;D6RFM3;D6RIH9;D6RJ04;D6RDU3;D6RIT2;D6R9T0;D6RAM1;E7EN40;E7EQJ0;D6R9D3;D6RDL0;D6RF17;E5RJ94	P31943	Heterogeneous nuclear ribonucleoprotein H;Heterogeneous nuclear ribonucleoprotein H, N-terminally processed
2.09230509479452	SNCG	0.978487297418443	QGVTEAAEK	O76070;F8W754;Q16143;G4Y816	O76070	Gamma-synuclein;Beta-synuclein
3.73631166850411	C4B	0.968619399991903	GSFEFPVGDAVSK	A0A0G2JPR0;P0C0L5;P0C0L4;F5GXS0;A0A140TA49;A0A140TA44;A0A140TA32;A0A140TA29;A0A0G2JL54;A0A8V8TLP6;A0A3B3ISA6	A0A0G2JPR0	Complement C4-B;Complement C4 beta chain;Complement C4-B alpha chain;C4a anaphylatoxin;C4b-B;C4d-B;Complement C4 gamma chain;Complement C4-A;Complement C4 beta chain;Complement C4-A alpha chain;C4a anaphylatoxin;C4b-A;C4d-A;Complement C4 gamma chain
5.93677409639636	MLEC	0.963872280437499	SNPEDQILYQTER	F5H1S8;Q14165;F5GX14	F5H1S8	Malectin
3.50656924551935	ATP2B4	0.961252253367142	EASDIILTDDNFTSIVK	P23634;P20020;A0A804HKZ0;Q16720	P23634	Plasma membrane calcium-transporting ATPase 4;Plasma membrane calcium-transporting ATPase 1;Plasma membrane calcium-transporting ATPase 3
9.3955882326035	CDC42	0.937059781124646	TPFLLVGTQIDLR	P60953;A0A8Q3WLC5;A0A590UJK8;A0A8Q3SI43;Q5JYX0	P60953	Cell division control protein 42 homolog
4.76166197785257	HK1	0.933079194514589	DFNPTATVK	P19367;B1AR62	P19367	Hexokinase-1
8.20597401034592	DLD	0.925360308993946	AAQLGFK	P09622;E9PEX6;F8WDM5;F2Z2E3	P09622	Dihydrolipoyl dehydrogenase, mitochondrial;Dihydrolipoyl dehydrogenase
5.63967343924644	VIM	0.904464375092225	RQVDQLTNDK	P08670;B0YJC4	P08670	Vimentin
3.16585690218284	ARF5	0.899402721632611	VQESADELQK	C9J1Z8;P84085	C9J1Z8	ADP-ribosylation factor 5
4.36874650897621	VDAC3	0.898626028847965	VCNYGLTFTQK	E5RFP6;E5RK27;Q9Y277;E5RJN6;E5RHZ6;E5RHE1	Q9Y277	Voltage-dependent anion-selective channel protein 3
4.23976038454748	C4B	0.889443107626655	LGQYASPTAK	A0A0G2JPR0;P0C0L5;P0C0L4;F5GXS0;A0A140TA49;A0A140TA44;A0A140TA32;A0A140TA29;A0A0G2JL54;A0A8V8TLP6;A0A3B3ISA6	A0A0G2JPR0	Complement C4-B;Complement C4 beta chain;Complement C4-B alpha chain;C4a anaphylatoxin;C4b-B;C4d-B;Complement C4 gamma chain;Complement C4-A;Complement C4 beta chain;Complement C4-A alpha chain;C4a anaphylatoxin;C4b-A;C4d-A;Complement C4 gamma chain
6.33259387168609	HSP90B1	0.877021465992386	ETLQQHK	P14625;A0A7P0TAT8;H0YIV0;A0A7P0TAE1;A0A7P0T823;A0A087WT78;A0A7P0T917;A0A7P0TAY2;A0A7P0TBC2	P14625	Endoplasmin
9.19119445232733	EEF1G	0.868485237793489	AVLGEVK	P26641	P26641	Elongation factor 1-gamma
12.4101206972422	MSN	0.864943498373032	AQMVQEDLEK	P26038;A0A8V8TKR9	P26038	Moesin
3.90672794631045	SPTAN1	0.858194396170703	DLNSQADSLMTSSAFDTSQVK	A0A0D9SGF6;Q13813;A0A0D9SF54	Q13813	Spectrin alpha chain, non-erythrocytic 1
2.21432388571611	BASP1	0.851226998526942	AEGAATEEEGTPK	P80723;U3KQP0	P80723	Brain acid soluble protein 1
11.0283698066819	DYNC1H1	0.838936129635708	VAAPDVVVPTLDTVR	Q14204;A0A2R8Y706;A0A7P0T9C4;A0A7P0TA13;A0A2R8Y5T0;A0A7P0T9R4;A0A7P0TAW9;A0A7P0T7V5;A0A7P0T916;A0A7P0T8N2;A0A7P0TBJ7;A0A7P0TAF3;A0A7P0TB75;A0A2R8Y6H2;A0A7P0T9K2;A0A7P0T9F1;A0A7P0T8W5;A0A2R8YFZ7;A0A7P0TAM4;A0A7P0T825;A0A7P0TB64;A0A7P0TAV5;A0A7P0T990;A0A804HHY6;A0A7P0T942;A0A2R8YGC7	Q14204	Cytoplasmic dynein 1 heavy chain 1
4.73954945406192	ANXA6	0.838392728778788	TNEQMHQLVAAYK	P08133;A0A0S2Z377;E5RJF5;E5RK63	P08133	Annexin A6;Annexin
7.83184386375333	PLEC	0.837243073094975	EAQAVPATLPELEATK	A0A8I5KSD5;A0A8I5KUE3;A0A8I5KYZ1;E9PMV1;Q15149;H0YDN1	A0A8I5KSD5	Plectin
3.15388401198621	NTM	0.835887729063291	STILYAGNDK	B7Z1Z5;Q9P121;F8VTR5;Q14982	B7Z1Z5	Neurotrimin;Opioid-binding protein/cell adhesion molecule
8.30949435215581	CCT2	0.834752274914221	ILIANTGMDTDK	P78371;F5GWF6;F8VQ14	P78371	T-complex protein 1 subunit beta
2.89437710989703	SERPINA3	0.831965168971907	MEEVEAMLLPETLK	P01011;G3V3A0;G3V595;A0A087WY93	P01011	Alpha-1-antichymotrypsin;Alpha-1-antichymotrypsin His-Pro-less
4.01011071644067	APOD	0.822742088943381	NPNLPPETVDSLK	C9JF17;P05090	C9JF17	Apolipoprotein D
6.9178663443659	CCT4	0.821682232550599	ETLLNSATTSLNSK	P50991	P50991	T-complex protein 1 subunit delta
6.00273573000047	COX5B	0.8209278275661	LVPQQLAH	P10606	P10606	Cytochrome c oxidase subunit 5B, mitochondrial
6.24980241518619	ALDH6A1	0.818274069306525	GDTNFYGK	Q02252;G3V4Z4	Q02252	Methylmalonate-semialdehyde dehydrogenase [acylating], mitochondrial
6.24597145549077	RAB2A	0.813161771812222	SCLLLQFTDK	P61019;E9PKL7;A0A3B3ITL1;E9PE37;H0YD31;H0YDL5;Q8WUD1	P61019	Ras-related protein Rab-2A;Ras-related protein Rab-2B
2.5191232105643	ORM1	0.797326570698483	TEDTIFLR	P02763;P19652	P02763	Alpha-1-acid glycoprotein 1;Alpha-1-acid glycoprotein 2
5.30616909320744	ENO1	0.792031914554536	LNVTEQEK	P06733;A0A2R8Y6G6;K7EM90;A0A2R8YEM5;A0A2R8Y879;A0A2R8Y6I8	P06733	Alpha-enolase;Enolase
3.89963175068339	NES	0.788292644528503	SLGEEIQESLK	P48681	P48681	Nestin
2.30269363638658	GNB1	0.786540915850889	ACADATLSQITNNIDPVGR	P62873;F6UT28;B1AKQ8	P62873	Guanine nucleotide-binding protein G(I)/G(S)/G(T) subunit beta-1
3.82701439563346	PFDN5	0.775260070440444	IQQLTALGAAQATAK	F8VNW6;H3BMQ1;A0A0D9SFR8;H3BPF6;Q99471	F8VNW6	Prefoldin subunit 5
5.17101673893232	RPLP2	0.769236742214046	YVASYLLAALGGNSSPSAK	P05387	P05387	60S acidic ribosomal protein P2
5.75658142294203	TLN1	0.756884043325077	ASAGPQPLLVQSCK	Q9Y490	Q9Y490	Talin-1
5.43060444894107	VPS35	0.752656490122899	SEDPDQQYLILNTAR	Q96QK1	Q96QK1	Vacuolar protein sorting-associated protein 35
2.79672869746941	SEPT3	0.752299570630897	STLVNTLFK	B1AHR1;A0A2R8Y4H2;Q9UH03;B1AHR2	B1AHR1	Neuronal-specific septin-3
3.14259949547437	CST3	0.75218755508011	LVGGPMDASVEEEGVR	P01034	P01034	Cystatin-C
7.35450534899809	PGM2	0.746391919255257	IVLANDPDADR	Q96G03	Q96G03	Phosphoglucomutase-2
4.98578497183562	MAP1A	0.746235584027388	NLISPELGVVFFNVPEK	E9PGC8;P78559	E9PGC8	Microtubule-associated protein 1A;MAP1A heavy chain;MAP1 light chain LC2
3.91031857065794	CLTC	0.74352234242992	EAIDSYIK	Q00610;K7EJJ5;A0A8V8TQ14;A0A087WVQ6;A0A8V8TR47;A0A8V8TRF0;A0A8V8TQK1;A0A8V8TRE8;A0A8V8TQK3;A0A8V8TQ18;J3KRF5	Q00610	Clathrin heavy chain 1;Clathrin heavy chain
4.23617393181478	MDH2	0.735712489765137	IQEAGTEVVK	P40926;G3XAL0	P40926	Malate dehydrogenase, mitochondrial;Malate dehydrogenase
3.21895245716109	A2M	0.73072437976741	SLNEEAVK	P01023	P01023	Alpha-2-macroglobulin
2.44334509635291	DPYSL2	0.72377297797833	DNFTLIPEGTNGTEER	A0A1C7CYX9;Q16555	A0A1C7CYX9	Dihydropyrimidinase-related protein 2
1.35256095007333	STX1B	0.723057497529821	TTTNEELEDMLESGK	P61266	P61266	Syntaxin-1B
9.30082078471603	ACTB	0.718243406035683	VAPEEHPVLLTEAPLNPK	P60709;E7EVS6;A0A2R8Y793;A0A6Q8PFE4;A0A2R8YGF8;G5E9R0;A0A6Q8PH58;P63261;I3L4N8;A0A804GS07;I3L3I0;I3L1U9;I3L3R2;K7EM38;J3KT65	P63261	Actin, cytoplasmic 1;Actin, cytoplasmic 1, N-terminally processed;Actin, cytoplasmic 2;Actin, cytoplasmic 2, N-terminally processed
3.99011922228485	SERPINA1	0.7181287412955	QINDYVEK	A0A024R6I7;A0A0G2JRN3;G3V2B9;P01009	A0A024R6I7	Alpha-1-antitrypsin;Short peptide from AAT
6.4220280410487	RAB6A	0.717276668836447	LVFLGEQSVGK	P20340;F5H3K7;F5GX61;Q9NRW1;C9J0I2	P20340	Ras-related protein Rab-6A;Ras-related protein Rab-6B
9.0746119160732	IMMT	0.716822673719038	AVDEAADALLK	C9J406;H7C463;Q16891;B9A067	Q16891	MICOS complex subunit MIC60
6.94263975392168	DDX17	0.715744644826786	ELAQQVQQVADDYGK	A0A5H1ZRQ2;A0A1X7SBZ2;Q92841	A0A5H1ZRQ2	Probable ATP-dependent RNA helicase DDX17
4.09338687763566	HNRNPK	0.714884939451109	IITITGTQDQIQNAQYLLQNSVK	P61978	P61978	Heterogeneous nuclear ribonucleoprotein K
2.10084913511506	SLC4A1	0.712747570059516	ASTPGAAAQIQEVK	P02730;A0A0A0MS98	P02730	Band 3 anion transport protein
1.7669568510811	A2M	0.711060637777502	YDVENCLANK	P01023	P01023	Alpha-2-macroglobulin
3.45346007234666	GFAP	0.70937428294935	KIESLEEEIR	A0A1X7SBR3;P14136;A0A1W2PR46;A0A1X7SCE1;A0A1W2PRT3;K7EJU1	A0A1X7SBR3	Glial fibrillary acidic protein
3.34949101818665	SKP1	0.704811331562021	NDFTEEEEAQVR	E5RI56;E5RJR5;P63208	E5RI56	S-phase kinase-associated protein 1
4.15480525562518	A2M	0.695265788889744	GEAFTLK	P01023;CON__ENSEMBL:ENSBTAP00000024146	P01023	Alpha-2-macroglobulin
6.53445950782557	C14orf166	0.693781753053719	INEAIVAVQAIIADPK	Q9Y224	Q9Y224	UPF0568 protein C14orf166
7.34661474451676	PGK1	0.688846004212444	FHVEEEGK	P00558;P07205	P00558	Phosphoglycerate kinase 1;Phosphoglycerate kinase 2
3.59068251734592	MAP1A	0.687530691616914	SSLLLDTVTSIPSSR	E9PGC8;P78559	E9PGC8	Microtubule-associated protein 1A;MAP1A heavy chain;MAP1 light chain LC2
3.74507613748789	RRBP1	0.686886208098043	KAEGAQNQGK	Q9P2E9;A2A2S5	Q9P2E9	Ribosome-binding protein 1
9.44284453547104	HSPA8	0.686779444783249	FEELNADLFR	P11142;E9PKE3;E9PNE6;A8K7Q2;E9PN89;P54652	P11142	Heat shock cognate 71 kDa protein;Heat shock-related 70 kDa protein 2
5.35177508967582	SLC25A1	0.674012045765465	GTYQGLTATVLK	P53007;B4DP62	P53007	Tricarboxylate transport protein, mitochondrial
3.53261287252689	RAP1B	0.671446477960457	SALTVQFVQGIFVEK	P61224;A6NIZ1;F5H7Y6;E7ESV4;F5GX62;F5H004;F5H6R7;F5H500;F5H4H0;F5H0B7;F5H491;F5GYB5;F5GWU8;F5H077;F5GYH7;F8WBC0;P62834	P61224	Ras-related protein Rap-1b;Ras-related protein Rap-1b-like protein;Ras-related protein Rap-1A
2.77857285232614	ANXA2	0.670246289399537	DLYDAGVK	P07355;H0YMW4;H0YN42;H0YMU9;H0YMD0;H0YM50;H0YL33;H0YNP5;H0YN28	P07355	Annexin A2;Annexin
1.88498455054639	THY1	0.669427103515376	VLYLSAFTSK	E9PIM6;E9PNQ8;P04216;J3QRJ3	E9PIM6	Thy-1 membrane glycoprotein
1.64427678072429	DNM1	0.660437800024043	NLVDSYMAIVNK	A0A0D9SFB1;Q05193;A0A0D9SFE4;A0A0U1RQP1	A0A0D9SFB1	Dynamin-1
1.98459272337447	PHB2	0.656044336069714	VLPSIVNEVLK	Q99623;F5GY37;J3KPX7;F5H3X6;F5GWA7;A0A7I2V5F0	Q99623	Prohibitin-2
1.8459000736193	ITIH1	0.652033055573702	EVAFDLEIPK	P19827;F8WAS2	P19827	Inter-alpha-trypsin inhibitor heavy chain H1
7.36462542459912	HINT1	0.651467839289795	IIFEDDR	P49773;D6REP8;D6RE99;H0YC49;D6RD60;A0A6Q8PGQ8;D6RC06	P49773	Histidine triad nucleotide-binding protein 1
5.92445789074192	SERPINB6	0.649360530789603	ADFSGMSQTDLSLSK	P35237;A0A024QZX5;A0A087X1N8;A0A2R8YD12	P35237	Serpin B6
6.88231383624004	HSP90AB1	0.647733427855101	EGLELPEDEEEK	P08238;Q58FF7;P07900;Q58FG0	P08238	Heat shock protein HSP 90-beta;Putative heat shock protein HSP 90-beta-3;Heat shock protein HSP 90-alpha;Putative heat shock protein HSP 90-alpha A5
2.60142894454406	IGHG3	0.647002595527606	EPQVYTLPPSR	A0A286YES1;A0A4W9A917;P01860;P01857;A0A0A0MS08;A0A0A0MS07;A0A286YEY4;P01859	P01857	Ig gamma-3 chain C region;Ig gamma-1 chain C region;Ig gamma-2 chain C region
2.25811151508558	NEFL	0.6460969586264	QNADISAMQDTINK	P07196	P07196	Neurofilament light polypeptide
6.08377067640262	VAT1	0.645085018788549	VLLVPGPEK	Q99536;K7EJM4	Q99536	Synaptic vesicle membrane protein VAT-1 homolog
7.18113820053686	HSPA1B	0.644314525886015	IINEPTAAAIAYGLDR	A0A0G2JIW1;P0DMV9;P0DMV8;P17066	A0A0G2JIW1	Heat shock 70 kDa protein 1B;Heat shock 70 kDa protein 1A;Heat shock 70 kDa protein 6
1.31999140250408	INA	0.640594605085525	FAVFIEK	Q16352	Q16352	Alpha-internexin
1.51467659656963	BASP1	0.629558835822073	KTEAPAAPAAQETK	P80723	P80723	Brain acid soluble protein 1
1.27819774405112	NEFL	0.628385133016855	ALYEQEIR	P07196	P07196	Neurofilament light polypeptide
5.92749146586628	CLTC	0.628051448613405	HDVVFLITK	Q00610;K7EJJ5;A0A8V8TQ14;A0A087WVQ6;A0A8V8TR47;A0A8V8TRF0;A0A8V8TQK1;A0A8V8TQ18	Q00610	Clathrin heavy chain 1;Clathrin heavy chain
1.12898188042962	BASP1	0.626229331947186	ETPAATEAPSSTPK	P80723	P80723	Brain acid soluble protein 1
1.81065800973992	HP	0.620482018759305	LPECEAVCGK	P00738;J3QR68;H0Y300;A0A0C4DGL8;P00739;J3KTC3	P00738	Haptoglobin;Haptoglobin alpha chain;Haptoglobin beta chain;Haptoglobin-related protein
3.3589137884002	C4BPA	0.620288943880322	EDVYVVGTVLR	P04003	P04003	C4b-binding protein alpha chain
2.89516024393145	AP2B1	0.620248765633865	IQPGNPNYTLSLK	P63010;A0A087X253	P63010	AP-2 complex subunit beta
1.42606105471834	HBG2	0.616933155974204	FFDSFGNLSSASAIMGNPK	A0A2R8Y7X9;P69892;P69891	A0A2R8Y7X9	Hemoglobin subunit gamma-2;Hemoglobin subunit gamma-1
1.7575196843064	GBP1	0.609102649944411	NEIQDLQTK	P32455	P32455	Interferon-induced guanylate-binding protein 1
3.5471800764319	CA2	0.608643149212003	SADFTNFDPR	P00918	P00918	Carbonic anhydrase 2
1.44973535665124	SLC4A1	0.608325753157789	LQEAAELEAVELPVPIR	P02730	P02730	Band 3 anion transport protein
6.22265682962474	GAPDH	0.606335732442411	TVDGPSGK	P04406;E7EUT5	P04406	Glyceraldehyde-3-phosphate dehydrogenase
5.34264619842493	CAP1	0.603104511462152	NSLDCEIVSAK	Q01518	Q01518	Adenylyl cyclase-associated protein 1
1.48701925128927	FN1	0.599815296212381	SSPVVIDASTAIDAPSNLR	P02751;H0Y7Z1;H0Y4K8	P02751	Fibronectin;Anastellin;Ugl-Y1;Ugl-Y2;Ugl-Y3
1.364147037311	LUM	0.593786625022238	VANEVTLN	P51884	P51884	Lumican
7.27756482438024	PFKM	0.592973502251235	GGTPSAFDR	P08237;A0A2R8Y891;A0A8V8TMY4;Q01813;A0A7I2V3Z0;B1APP6;V9GY25;P17858	A0A8V8TMY4	ATP-dependent 6-phosphofructokinase, muscle type;ATP-dependent 6-phosphofructokinase, platelet type;ATP-dependent 6-phosphofructokinase, liver type
6.23706774882899	CYFIP1	0.592234733226624	TVEVLEPEVTK	Q7L576;A0A087WVZ5;A0A0G2JR96;A0A0G2JQT1;A0A0G2JRX2;A0A087WU52;A0A0G2JRV9;A0A087WWL1;E7EVJ5;A0A8V8TNU3;Q96F07;H7C229;A0A087WVE1;A0A087WTQ3;A0A087WWZ1	Q7L576	Cytoplasmic FMR1-interacting protein 1;Cytoplasmic FMR1-interacting protein 2
4.65514421463637	TUBA8	0.587108872496438	VGINYQPPTVVPGGDLAK	C9J2C0;Q9NY65;A0A7P0T945;V9GZ17;P68363;P68366;Q71U36;P0DPH8;P0DPH7;Q6PEY2	Q71U36	Tubulin alpha-8 chain;Tubulin alpha-1B chain;Tubulin alpha-4A chain;Tubulin alpha-1A chain;Tubulin alpha-3E chain
1.1564223088404	NEFM	0.587064494213767	SIELESVR	P07197;E7ESP9;E7EMV2	P07197	Neurofilament medium polypeptide
2.78726840539302	SPCS2	0.586612973057411	NSLDDSAK	E9PI68;Q15005;E9PL01;H0YE04	E9PI68	Signal peptidase complex subunit 2
3.39383707445879	PFN1	0.584960465929048	SSFYVNGLTLGGQK	P07737;K7EJ44;I3L3D5	P07737	Profilin-1
3.47654091328657	TPI1	0.581555926799774	VTNGAFTGEISPGMIK	P60174	P60174	Triosephosphate isomerase
6.1600606153371	HNRNPK	0.58135907839645	ENTQTTIK	P61978;Q5T6W2	P61978	Heterogeneous nuclear ribonucleoprotein K
5.72177713459715	PTMS	0.577460650797002	SVEAAAELSAK	P20962;F5GXR3	P20962	Parathymosin
3.7034963603794	H1FX	0.573908329890533	GAPAAATAPAPTAHK	Q92522	Q92522	Histone H1x
2.16603337952163	SERPINA3	0.571053105723959	AVLDVFEEGTEASAATAVK	P01011;G3V3A0	P01011	Alpha-1-antichymotrypsin;Alpha-1-antichymotrypsin His-Pro-less
1.63491092578651	ALDOC	0.569791640713811	LSQIGVENTEENR	P09972;A8MVZ9;J3KSV6;J3QKP5;C9J8F3;K7EKH5;J3QKK1	P09972	Fructose-bisphosphate aldolase C;Fructose-bisphosphate aldolase
2.63445985564917	SPTAN1	0.567063327269121	GDSLDSVEALIK	A0A0D9SGF6;Q13813;A0A0D9SF54	Q13813	Spectrin alpha chain, non-erythrocytic 1
2.06336696574515	ATP5A1	0.563321820544926	NVQAEEMVEFSSGLK	P25705;K7EK77;K7ERX7;K7EJP1;K7EQH4	P25705	ATP synthase subunit alpha, mitochondrial
3.36493845467913	C3	0.562921587360854	TGLQEVEVK	P01024;A0A8Q3WM02;A0A8Q3SI05;A0A8Q3SI45	P01024	Complement C3;Complement C3 beta chain;C3-beta-c;Complement C3 alpha chain;C3a anaphylatoxin;Acylation stimulating protein;Complement C3b alpha chain;Complement C3c alpha chain fragment 1;Complement C3dg fragment;Complement C3g fragment;Complement C3d fragment;Complement C3f fragment;Complement C3c alpha chain fragment 2
1.4272906798662	SNCA	0.5616938655688	EQVTNVGGAVVTGVTAVAQK	E7EPV7;A0A669KB41;A0A669KBH5;P37840;H6UYS7	E7EPV7	Alpha-synuclein
5.88891296825329	GAPDH	0.560991023751822	VGVNGFGR	P04406	P04406	Glyceraldehyde-3-phosphate dehydrogenase
2.5630456675541	C3	0.558649492263794	SNLDEDIIAEENIVSR	P01024;A0A8Q3WM02;A0A8Q3SI05;A0A8Q3SI45	P01024	Complement C3;Complement C3 beta chain;C3-beta-c;Complement C3 alpha chain;C3a anaphylatoxin;Acylation stimulating protein;Complement C3b alpha chain;Complement C3c alpha chain fragment 1;Complement C3dg fragment;Complement C3g fragment;Complement C3d fragment;Complement C3f fragment;Complement C3c alpha chain fragment 2
4.42226935468888	FABP7	0.557056685638699	SVVSLDGDK	O15540	O15540	Fatty acid-binding protein, brain
3.87646292029673	DPYSL2	0.556176194142212	GIQEEMEALVK	A0A1C7CYX9;Q16555	A0A1C7CYX9	Dihydropyrimidinase-related protein 2
2.7312015800234	C3	0.556017457084222	IFTVNHK	P01024;A0A8Q3WM02;A0A8Q3WLS3	P01024	Complement C3;Complement C3 beta chain;C3-beta-c;Complement C3 alpha chain;C3a anaphylatoxin;Acylation stimulating protein;Complement C3b alpha chain;Complement C3c alpha chain fragment 1;Complement C3dg fragment;Complement C3g fragment;Complement C3d fragment;Complement C3f fragment;Complement C3c alpha chain fragment 2
3.34234647800875	AKAP12	0.553730825470252	STPVIVSATTK	Q02952	Q02952	A-kinase anchor protein 12
3.98385087398262	AKAP12	0.550287053361535	AATEVSK	Q02952	Q02952	A-kinase anchor protein 12
1.79286849089729	NDUFA4	0.54837489453229	FYSVNVDYSK	O00483	O00483	Cytochrome c oxidase subunit NDUFA4
1.37353890375888	CLU	0.547964619608088	EILSVDCSTNNPSQAK	P10909;H0YC35	P10909	Clusterin;Clusterin beta chain;Clusterin alpha chain;Clusterin
4.2984552979572	CD59	0.543144502592358	AGLQVYNK	E9PNW4;A0A2U3TZL5;P13987	E9PNW4	CD59 glycoprotein
4.50682153645818	RPS27A	0.541974088786678	EGIPPDQQR	P62979;P0CG48;F5GYU3;Q96C32;J3QKN0;F5GXK7;F5H747;F5H388;B4DV12;F5H265;F5H2Z3;F5H6Q2;J3QTR3;J3QS39;P62987;P0CG47;M0R2S1;M0R1M6;M0R1V7;F5GZ39;J3QSA3	P62979	Ubiquitin-40S ribosomal protein S27a;Ubiquitin;40S ribosomal protein S27a;Polyubiquitin-C;Ubiquitin;Ubiquitin-60S ribosomal protein L40;Ubiquitin;60S ribosomal protein L40;Polyubiquitin-B;Ubiquitin
1.71157611379517	SNCA	0.540239517966455	EGVVHGVATVAEK	E7EPV7;A0A669KB41;A0A669KBH5;P37840;D6RA31	E7EPV7	Alpha-synuclein
6.51701725698634	SNX3	0.537826814536344	VVVPPLPGK	O60493	O60493	Sorting nexin-3
1.80300241282747	C4B	0.536679059402509	DHAVDLIQK	A0A0G2JPR0;P0C0L5;P0C0L4;F5GXS0;A0A140TA49;A0A140TA44;A0A140TA32;A0A140TA29;A0A0G2JL54;A0A8V8TLP6;A0A3B3ISA6	A0A0G2JPR0	Complement C4-B;Complement C4 beta chain;Complement C4-B alpha chain;C4a anaphylatoxin;C4b-B;C4d-B;Complement C4 gamma chain;Complement C4-A;Complement C4 beta chain;Complement C4-A alpha chain;C4a anaphylatoxin;C4b-A;C4d-A;Complement C4 gamma chain
2.49202064236991	C3	0.534549994394183	VELLHNPAFCSLATTK	P01024;A0A8Q3WM02;A0A8Q3SI05;A0A8Q3SI45	P01024	Complement C3;Complement C3 beta chain;C3-beta-c;Complement C3 alpha chain;C3a anaphylatoxin;Acylation stimulating protein;Complement C3b alpha chain;Complement C3c alpha chain fragment 1;Complement C3dg fragment;Complement C3g fragment;Complement C3d fragment;Complement C3f fragment;Complement C3c alpha chain fragment 2
1.72975757860388	A2M	0.532974713024768	LLLQQVSLPELPGEYSMK	P01023	P01023	Alpha-2-macroglobulin
7.43552430493112	CCT6A	0.5324063337662	GFVVINQK	P40227;Q92526	P40227	T-complex protein 1 subunit zeta;T-complex protein 1 subunit zeta-2
4.64131691715103	COPA	0.528492802686312	GITGVDLFGTTDAVVK	P53621;A0A3B3IT15;A0A3B3IS84;A0A3B3ISC6;A0A3B3ITV3;A0A3B3ISK1;A0A3B3IU78	P53621	Coatomer subunit alpha;Xenin;Proxenin
2.92560323793599	PGLS	0.517629742012782	TVIFVATGEGK	O95336;M0R261	O95336	6-phosphogluconolactonase
6.03492423842235	FH	0.51722647391937	AAAEVNQDYGLDPK	P07954;A0A804HI24;A0A804HKE6	P07954	Fumarate hydratase, mitochondrial
2.58208279822157	CISD1	0.515236300475557	HNEETGDNVGPLIIK	Q9NZ45	Q9NZ45	CDGSH iron-sulfur domain-containing protein 1
1.18276331089453	FN1	0.510340060192076	STTPDITGYR	P02751	P02751	Fibronectin;Anastellin;Ugl-Y1;Ugl-Y2;Ugl-Y3
2.41771463150359	TF	0.509310742670839	LCMGSGLNLCEPNNK	P02787;H7C5E8	P02787	Serotransferrin
5.64092134651842	PGAM1	0.506670639934865	AMEAVAAQGK	P18669;P15259	P18669	Phosphoglycerate mutase 1;Phosphoglycerate mutase 2
2.60689664827926	CBR1	0.505448429218747	LFSGDVVLTAR	P16152;E9PQ63;A8MTM1	P16152	Carbonyl reductase [NADPH] 1
6.0905652104362	ACTN4	0.504766089503061	ETTDTDTADQVIASFK	O43707;A0A8V8TL71;F5GXS2;H7C144	O43707	Alpha-actinin-4
4.44666476490828	SEPT14	0.504347964443944	VNIIPLIAK	A0A024RA87;A0A0U1RRE1;A0A0U1RRH9;Q6ZU15;Q16181;E7EPK1;E7ES33;G3V1Q4	Q16181	Septin-14;Septin-7
3.94938158425307	CS	0.504045039008964	DILADLIPK	O75390;B4DJV2;F8W4S1;F8VTT8;F8VR34;F8VWQ5;F8VU34;F8W0J2;F8VP03;F8W031	O75390	Citrate synthase, mitochondrial;Citrate synthase
3.93757397149996	SH3GLB1	0.501879499446262	AVQFTEEK	Q9Y371;A0A087WW40;B7ZC39;B7ZC38;Q9NR46;F8WFB9	Q9Y371	Endophilin-B1;Endophilin-B2
1.31247884548511	BCAN	0.497489734468135	YEVDTVLR	Q96GW7	Q96GW7	Brevican core protein
2.40223465439114	CRMP1	0.492784449593587	SAADIIALAR	Q14194;E9PD68	Q14194	Dihydropyrimidinase-related protein 1
2.94661414768159	PGM1	0.490757058120587	QSVEDILK	P36871;A0A3B3ITK7	P36871	Phosphoglucomutase-1
3.14807314674878	CKB	0.489804688024081	LAVEALSSLDGDLAGR	P12277;A0A0S2Z471;G3V4N7	P12277	Creatine kinase B-type
1.36056472320389	GBP1	0.48906792906875	AESAQASAK	P32455;H3BNS1;Q9H0R5;Q5T8M0	P32455	Interferon-induced guanylate-binding protein 1;Guanylate-binding protein 3
1.35925914944761	FGA	0.489057319272648	HPDEAAFFDTASTGK	P02671	P02671	Fibrinogen alpha chain;Fibrinopeptide A;Fibrinogen alpha chain
4.58323552180652	RPS4X	0.48739583238282	VNDTIQIDLETGK	P62701	P62701	40S ribosomal protein S4, X isoform
3.65488699044236	MDH2	0.480075591893613	VDFPQDQLTALTGR	P40926;G3XAL0	P40926	Malate dehydrogenase, mitochondrial;Malate dehydrogenase
6.06203900100111	RHOA	0.478691543740305	HFCPNVPIILVGNK	P61586;Q5JR07;A0A7I2V3G1;C9JNR4;C9JX21;Q5JR05;E9PQH6;Q5JR08;P08134	P61586	Transforming protein RhoA;Rho-related GTP-binding protein RhoC
2.74067000089147	LETM1	0.47744136032733	STLQTLPEIVAK	O95202	O95202	LETM1 and EF-hand domain-containing protein 1, mitochondrial
1.65856960466907	ATP5L	0.477243207801472	IVNSAQTGSFK	A0A8I5KT86;A0A8I5KSQ4;A0A3B3ITX4;O75964;A0A8I5KSW3	A0A8I5KT86	ATP synthase subunit g, mitochondrial
3.76269583369395	TUBA1B	0.476572129596025	LSVDYGK	P68363;C9JDS9;P68366;C9JEV8;C9JQ00;C9JJQ8;Q71U36;P0DPH8;P0DPH7;F8VQQ4	Q71U36	Tubulin alpha-1B chain;Tubulin alpha-4A chain;Tubulin alpha-1A chain
2.87786696935914	MDH1	0.471021563492038	ESAFEFLSSA	P40925;B9A041;B8ZZ51	P40925	Malate dehydrogenase, cytoplasmic
2.75730029492708	MT-CO2	0.464923139555718	ILYMTDEVNDPSLTIK	P00403	P00403	Cytochrome c oxidase subunit 2
2.7398792621509	PKM	0.46317925771529	FDEILEASDGIMVAR	A0A804F6T5;A0A804F729;H3BTN5;A0A8V8TMM5;P14618;A0A8V8TNX9;B4DNK4	P14618	Pyruvate kinase;Pyruvate kinase PKM
3.82047345924085	PTGES3	0.462683458627428	LTFSCLGGSDNFK	Q15185;A0A087WYT3	Q15185	Prostaglandin E synthase 3
3.81978444885241	CLTC	0.460597169676542	GQFSTDELVAEVEK	Q00610;K7EJJ5;A0A8V8TQ14;A0A087WVQ6;A0A8V8TR47;A0A8V8TRF0;A0A8V8TQK1;A0A8V8TRE8;A0A8V8TQK3;A0A8V8TQ18;P53675;A0A087WX41	Q00610	Clathrin heavy chain 1;Clathrin heavy chain;Clathrin heavy chain 2
1.95556610824946	DLD	0.460363021052696	NLGLEELGIELDPR	P09622;E9PEX6	P09622	Dihydrolipoyl dehydrogenase, mitochondrial;Dihydrolipoyl dehydrogenase
1.33998159732426	YWHAE	0.457109272750941	YDEMVESMK	P62258;B4DJF2;I3L3T1	P62258	14-3-3 protein epsilon
2.85495525344239	PRDX2	0.454839413003488	TDEGIAYR	P32119	P32119	Peroxiredoxin-2
3.54936308324158	RPLP0	0.451462720029733	IIQLLDDYPK	P05388;F8VWS0;F8VU65;F8VZS0;F8VQY6;F8VRK7;G3V210;Q8NHW5;F8VS58	P05388	60S acidic ribosomal protein P0;60S acidic ribosomal protein P0-like
5.34726519120299	CAPNS1	0.449269466169856	SMVAVMDSDTTGK	A0A0C4DGQ5;P04632;K7EM73;K7EIV0;A0A075B7C0;K7EKD8;U3KQE2;U3KPR7	A0A0C4DGQ5	Calpain small subunit 1
3.02245777306317	HSPA5	0.448326310735535	TFAPEEISAMVLTK	P11021;A0A7P0TB36;A0A7P0TAI0	P11021	78 kDa glucose-regulated protein
3.97788734834771	ATP5O	0.447164373209869	VAASVLNPYVK	P48047;A0A494C0K9;H7C0C1	P48047	ATP synthase subunit O, mitochondrial
1.39494754777282	NES	0.446604634186422	SAGQENLETLK	P48681	P48681	Nestin
3.15953076224687	PPP5C	0.445229993320324	AIAGDEHK	P53041;H0YDU8;A8MU39	P53041	Serine/threonine-protein phosphatase 5;Serine/threonine-protein phosphatase
2.97510861528304	UQCRC1	0.445213511027396	IAEVDASVVR	P31930	P31930	Cytochrome b-c1 complex subunit 1, mitochondrial
3.32534793125388	HK1	0.444424361972646	ASGVEGADVVK	P19367	P19367	Hexokinase-1
4.37159008001446	HIST1H2AJ	0.443619762835178	VTIAQGGVLPNIQAVLLPK	A0A0U1RR32;A0A0U1RRH7;Q99878;Q96KK5;Q9BTM1;Q16777;Q93077;Q7L7L0;Q6FI13;P20671;P0C0S8;P04908;H0YFX9	A0A0U1RR32	Histone H2A type 1-J;Histone H2A type 1-H;Histone H2A.J;Histone H2A type 2-C;Histone H2A type 1-C;Histone H2A type 3;Histone H2A type 2-A;Histone H2A type 1-D;Histone H2A type 1;Histone H2A type 1-B/E;Histone H2A
3.20702561510316	H2AFX	0.441517661715096	ATQASQEY	P16104	P16104	Histone H2AX
2.96436777975197	HIST1H1B	0.43676610020074	ALAAGGYDVEK	P16401	P16401	Histone H1.5
2.14770959982026	MYH9	0.436636681312864	ALEEAMEQK	A0A8I5KWT8;P35579	A0A8I5KWT8	Myosin-9
2.06429660024977	GAP43	0.435702407326211	ASTDNSPSSK	P17677	P17677	Neuromodulin
2.62184608494382	SACM1L	0.433490272340449	ATAAYEQLK	A0A5F9ZHN7;Q9NTJ5;F8WCQ2	A0A5F9ZHN7	Phosphatidylinositide phosphatase SAC1
2.58132382504957	AHNAK	0.432713299329308	ADLDVSGPK	Q09666	Q09666	Neuroblast differentiation-associated protein AHNAK
1.44754733143018	ALDOC	0.432115531611172	DNAGAATEEFIK	P09972;A8MVZ9	P09972	Fructose-bisphosphate aldolase C;Fructose-bisphosphate aldolase
2.59880133073404	CCT5	0.432104499130086	LGFAGLVQEISFGTTK	E7ENZ3;P48643;B7ZAR1;E9PCA1	E7ENZ3	T-complex protein 1 subunit epsilon
4.78145074720733	DCTN2	0.431672047383406	LLGPDAAINLTDPDGALAK	Q13561;A8K8J9;A0A7I2V4Y9;A0A7I2V4H4;H0YI98;F8W1I6;F8VW18;A0A7I2V390	Q13561	Dynactin subunit 2
2.5243872983061	AGT	0.428221471370621	DPTFIPAPIQAK	A0A7P0TAP4;A0A7P0Z441;A0A7P0T9S6;A0A7P0TA52;A0A7P0TBH1;A0A7P0T8D1;P01019	A0A7P0TAP4	Angiotensinogen;Angiotensin-1;Angiotensin-2;Angiotensin-3;Angiotensin-4;Angiotensin 1-9;Angiotensin 1-7;Angiotensin 1-5;Angiotensin 1-4
2.86186399995672	RPS4X	0.426605515063486	YALTGDEVK	P62701;C9JEH7;Q8TD47;P22090	P62701	40S ribosomal protein S4, X isoform;40S ribosomal protein S4, Y isoform 2;40S ribosomal protein S4, Y isoform 1
1.74834748548077	SERPINA1	0.424615436589176	LGMFNIQHCK	A0A024R6I7;A0A0G2JRN3;P01009	A0A024R6I7	Alpha-1-antitrypsin;Short peptide from AAT
3.70524326259272	DARS	0.420031436033208	IISAASEGGANVFTVSYFK	P14868	P14868	Aspartate--tRNA ligase, cytoplasmic
2.2956787503181	COX5B	0.418080843875015	GLDPYNVLAPK	P10606	P10606	Cytochrome c oxidase subunit 5B, mitochondrial
4.23697085033807	RPLP0	0.416773686981337	GHLENNPALEK	P05388;F8VWS0;F8VU65;F8VW21;F8VZS0;F8VQY6;F8VPE8;F8VRK7;G3V210;Q8NHW5;F8VS58;F8VWV4	P05388	60S acidic ribosomal protein P0;60S acidic ribosomal protein P0-like
1.56646313203793	KHDRBS3	0.416186693920331	MGHALEEIK	O75525;E5RG12;E5RJZ9;H0YAQ1;H0YAQ3	O75525	KH domain-containing, RNA-binding, signal transduction-associated protein 3
1.73146657490338	GNAS	0.413233122940768	QADYVPSDQDLLR	P63092;A0A590UJS2;Q5JWF2;B0AZR9;A0A0A0MR13;Q5JWE9;A0A7I2V5R6;A0A590UJY2;A0A804HIH4;A0A590UJF0;A0A590UK28;A0A590UJQ9	P63092	Guanine nucleotide-binding protein G(s) subunit alpha isoforms short;Guanine nucleotide-binding protein G(s) subunit alpha isoforms XLas
5.9773628772138	HNRNPM	0.413087424026294	FEPYANPTK	A0A087X0X3;P52272;M0R019;M0R2T0;M0QYQ7;M0R0N3;M0R0Y6	A0A087X0X3	Heterogeneous nuclear ribonucleoprotein M
4.35032398356555	GAPDH	0.411759926682994	QASEGPLK	P04406;E7EUT5	P04406	Glyceraldehyde-3-phosphate dehydrogenase
2.00769404928652	COX4I1	0.409644039754163	VNPIQGLASK	P13073	P13073	Cytochrome c oxidase subunit 4 isoform 1, mitochondrial
2.19929978783271	EPB41L2	0.409279640239071	APHLQLIEGK	E9PHY5;E9PK52;E9PII3;A0A2R8Y5B3;O43491	O43491	Band 4.1-like protein 2
2.94688463076102	HNRNPA2B1	0.408357092196291	DYFEEYGK	P22626;A0A7I2V4N1;A0A7I2V3P1;A0A7I2V4I6;A0A7I2V323;A0A7I2V3P7;A0A7I2V4S4;A0A024RA28;A0A087WUI2;A0A7I2V4N0;A0A7I2YQN4	P22626	Heterogeneous nuclear ribonucleoproteins A2/B1
3.33639153412134	RPL23	0.406950581615621	NLYIISVK	P62829;C9JD32;J3KT29;B9ZVP7	P62829	60S ribosomal protein L23
3.16584760671605	HSP90AB1	0.40651237079027	HLEINPDHPIVETLR	P08238	P08238	Heat shock protein HSP 90-beta
1.76426768011882	ATP1A1	0.405959839814089	AVAGDASESALLK	P05023	P05023	Sodium/potassium-transporting ATPase subunit alpha-1
4.44571688520524	HMGB1	0.405625756863843	GEHPGLSIGDVAK	Q5T7C4;P09429;B2RPK0	Q5T7C4	High mobility group protein B1;Putative high mobility group protein B1-like 1
6.84992907302395	NME1-NME2	0.405160153303719	VMLGETNPADSKPGTIR	Q32Q12;J3KPD9;P22392;E7ERL0;O60361;P15531	Q32Q12	Nucleoside diphosphate kinase;Nucleoside diphosphate kinase B;Putative nucleoside diphosphate kinase;Nucleoside diphosphate kinase A
3.69633920590855	LETM1	0.404842020384967	LIAEEGVDSLNVK	O95202	O95202	LETM1 and EF-hand domain-containing protein 1, mitochondrial
2.82657001695044	CAP1	0.404195647856051	GYADSPSK	Q01518;Q5T0R7;Q5T0R6;Q5T0R5;Q5T0R4;Q5T0R3;Q5T0R2;Q5T0R1;Q5T0R9;Q5T0S3;Q5T0R8	Q01518	Adenylyl cyclase-associated protein 1;Adenylyl cyclase-associated protein
3.65693080210581	HNRNPD	0.403556048599157	GFGFVLFK	Q14103;H0YA96;H0Y8G5;D6RAF8;D6RF44;D6RBQ9;A0A087WUK2;O14979	Q14103	Heterogeneous nuclear ribonucleoprotein D0;Heterogeneous nuclear ribonucleoprotein D-like
4.62965236172726	RPS8	0.403514328700575	ADGYVLEGK	P62241;Q5JR95	P62241	40S ribosomal protein S8
1.99085157471591	AGT	0.40215382341994	ALQDQLVLVAAK	A0A7P0TAP4;A0A7P0Z441;A0A7P0T9S6;A0A7P0TA52;A0A7P0TBH1;A0A7P0T8D1;P01019	A0A7P0TAP4	Angiotensinogen;Angiotensin-1;Angiotensin-2;Angiotensin-3;Angiotensin-4;Angiotensin 1-9;Angiotensin 1-7;Angiotensin 1-5;Angiotensin 1-4
2.02531869224651	ATP5B	0.401857855204831	IPSAVGYQPTLATDMGTMQER	P06576;H0YH81;F8W079;F8W0P7;H0YI37	P06576	ATP synthase subunit beta, mitochondrial;ATP synthase subunit beta
3.21914335116437	RPL18A	0.401557657512074	VEEIAASK	M0R3D6;M0R1A7;M0R117;Q02543;M0R0P7	M0R3D6	60S ribosomal protein L18a
3.14295424152098	IDH1	0.400103609060699	VEITYTPSDGTQK	O75874	O75874	Isocitrate dehydrogenase [NADP] cytoplasmic
1.90107658137229	PGM2L1	0.39937787076289	VVLATDPDADR	Q6PCE3	Q6PCE3	Glucose 1,6-bisphosphate synthase
2.86769884446865	GDI1	0.399126566870307	NPYYGGESSSITPLEELYK	P31150;G5E9U5	P31150	Rab GDP dissociation inhibitor alpha
1.95500720654969	CKB	0.396905364896255	DLFDPIIEDR	P12277;A0A0S2Z471;G3V4N7;G3V461	P12277	Creatine kinase B-type
3.1846758661094	PTGES3	0.396880989458243	DVNVNFEK	Q15185;A0A087WYT3;B4DDC6	Q15185	Prostaglandin E synthase 3
1.76682202546969	TF	0.395642748779871	DGAGDVAFVK	P02787;C9JVG0	P02787	Serotransferrin
3.89800623327378	HSPA1B	0.395135555703283	STLEPVEK	A0A0G2JIW1;P0DMV9;P0DMV8;V9GZ37;P17066;P48741	A0A0G2JIW1	Heat shock 70 kDa protein 1B;Heat shock 70 kDa protein 1A;Heat shock 70 kDa protein 6;Putative heat shock 70 kDa protein 7
1.64634565299978	ANXA1	0.394287693263455	TPAQFDADELR	P04083;Q5T3N1	P04083	Annexin A1;Annexin
3.60300733797378	NACA	0.391667067094452	IEDLSQQAQLAAAEK	E9PAV3;F8VZJ2;A0A7I2V2K5;H0YHX9;A0A7I2V473;Q13765;F8VNW4;F8W0W4	E9PAV3	Nascent polypeptide-associated complex subunit alpha, muscle-specific form;Nascent polypeptide-associated complex subunit alpha
5.56629538277925	RAB6A	0.39132300212302	GSDVIIMLVGNK	P20340;C9JU14;Q9NRW1;J3KR73	P20340	Ras-related protein Rab-6A;Ras-related protein Rab-6B
1.5017511168365	HK1	0.38922616802156	NILIDFTK	P19367	P19367	Hexokinase-1
1.80620143244269	P4HB	0.38804881112142	NFEDVAFDEK	P07237;A0A7P0TA71;A0A7P0TA35;A0A7P0TB26;I3L4M2;A0A7P0T8J3;A0A7P0T8C0;A0A7P0T8X1;A0A7P0TA97;H7BZ94;A0A7P0T9K9;I3L3P5;I3L0S0;A0A7P0T9U6;H0Y3Z3;A0A7P0T9D6;B3KTQ9	P07237	Protein disulfide-isomerase
2.63191862316917	PKM	0.38688227425922	GIFPVLCK	A0A804F6T5;A0A804F729;H3BTN5;P14618;A0A8V8TNX9;B4DNK4	P14618	Pyruvate kinase;Pyruvate kinase PKM
2.12936002041724	ANXA5	0.386655331555415	LYDAYELK	P08758;D6RBL5;E9PHT9	P08758	Annexin A5;Annexin
5.11403017441886	CCT2	0.386501695977693	DASLMVTNDGATILK	P78371;F5GWF6;F8VQ14	P78371	T-complex protein 1 subunit beta
5.33631085519498	CCT7	0.385779597542503	QLCDNAGFDATNILNK	Q99832	Q99832	T-complex protein 1 subunit eta
7.45156742558089	ALDOA	0.384760650078004	ALANSLACQGK	P04075;J3KPS3;H3BR68	P04075	Fructose-bisphosphate aldolase A;Fructose-bisphosphate aldolase
4.78917773015723	RAB1A	0.383822844781257	EFADSLGIPFLETSAK	P62820;E7END7;Q9H0U4;E9PLD0;Q92928	P62820	Ras-related protein Rab-1A;Ras-related protein Rab-1B;Putative Ras-related protein Rab-1C
1.46035908202965	C3	0.380547852757048	SGIPIVTSPYQIHFTK	P01024;A0A8Q3WM02;A0A8Q3SI05;A0A8Q3SI34	P01024	Complement C3;Complement C3 beta chain;C3-beta-c;Complement C3 alpha chain;C3a anaphylatoxin;Acylation stimulating protein;Complement C3b alpha chain;Complement C3c alpha chain fragment 1;Complement C3dg fragment;Complement C3g fragment;Complement C3d fragment;Complement C3f fragment;Complement C3c alpha chain fragment 2
3.13657250452398	ACTN4	0.379972279243256	SFSTALYGESDL	O43707;A0A8V8TL71;F5GXS2;H7C144	O43707	Alpha-actinin-4
4.76621493008102	DYNC1H1	0.379777213253758	VDDLLIIEEK	Q14204;A0A2R8Y706;A0A7P0T9C4;A0A7P0TA13;A0A2R8Y5T0;A0A7P0T9R4;A0A7P0TAW9;A0A7P0T7V5;A0A7P0T916;A0A7P0T8N2;A0A7P0TBJ7;A0A7P0TAF3;A0A7P0TB75;A0A2R8Y6H2;A0A7P0T9K2;A0A7P0T9F1;A0A7P0T8W5;A0A2R8YFZ7;A0A7P0TAM4;A0A7P0T825;A0A7P0TB64;A0A7P0TAV5;A0A7P0T990;A0A804HHY6;A0A7P0T942;A0A2R8YGC7;A0A7P0T9S3;A0A7P0T934;A0A7P0T9Y3;A0A7P0TBC9	Q14204	Cytoplasmic dynein 1 heavy chain 1
1.46853780900772	PFN2	0.379422526332465	EGVHGGGLNK	P35080;C9J712;C9J2N0	P35080	Profilin-2;Profilin
6.47298164244771	HIST1H4A	0.378619591790167	DAVTYTEHAK	P62805	P62805	Histone H4
2.91716295568795	EEF2	0.377987763404169	VFSGLVSTGLK	P13639	P13639	Elongation factor 2
2.97315894320272	UBA1	0.372560700232332	NIILGGVK	P22314;Q5JRR9;Q5JRS0;Q5JRS2;Q5JRS1;Q5JRS3	P22314	Ubiquitin-like modifier-activating enzyme 1
2.09310851996972	TUFM	0.372482571623881	TTLTAAITK	P49411;H3BNU3	P49411	Elongation factor Tu, mitochondrial
1.92987743818889	AHNAK	0.37201392673464	VDIETPNLEGTLTGPR	Q09666	Q09666	Neuroblast differentiation-associated protein AHNAK
4.32922028097395	RAB1A	0.371444442364472	YASENVNK	P62820;E7END7;Q9H0U4;E9PLD0	P62820	Ras-related protein Rab-1A;Ras-related protein Rab-1B
1.5304726824483	QDPR	0.368867129883306	TELTPAYF	P09417	P09417	Dihydropteridine reductase
2.66772750072725	FKBP12-Exin	0.368782227587971	GVQVETISPGDGR	Q1JUQ3;Q5W0X3;A0A087WZM5;A0A087WTS4;A0A087WV48;A0A7I2V3S6;P62942	Q1JUQ3	Peptidyl-prolyl cis-trans isomerase;Peptidyl-prolyl cis-trans isomerase FKBP1A
4.48053301541717	TCP1	0.366359298947183	IACLDFSLQK	P17987;E7ERF2;E7EQR6;F5H282;F5GZ03	P17987	T-complex protein 1 subunit alpha
3.52208825298171	SLC25A5	0.365830932405185	TAVAPIER	P05141;P12236;P12235;V9GYG0;Q9H0C2	P12236	ADP/ATP translocase 2;ADP/ATP translocase 2, N-terminally processed;ADP/ATP translocase 3;ADP/ATP translocase 3, N-terminally processed;ADP/ATP translocase 1;ADP/ATP translocase 4;ADP/ATP translocase 4, N-terminally processed
2.06891423069137	VDAC1	0.365729909330945	GYGFGLIK	P21796;C9JI87	P21796	Voltage-dependent anion-selective channel protein 1
3.09098490369958	ATP5I	0.365611820566383	ELAEDDSILK	P56385	P56385	ATP synthase subunit e, mitochondrial
1.5818682543935	PFKP	0.365282182056795	NVIFQPVAELK	A0A8V8TMY4;Q01813;A0A7I2V3Z0;B1APP6;H0Y757	A0A8V8TMY4	ATP-dependent 6-phosphofructokinase, platelet type
3.64509936680228	EEF2	0.364797952127728	SATSPEGK	P13639	P13639	Elongation factor 2
3.31603108981857	GAPDH	0.363319883224639	VVDLMAHMASK	P04406;E7EUT5	P04406	Glyceraldehyde-3-phosphate dehydrogenase
1.72445992576029	APEH	0.359243201362816	AGGTGPGEEK	C9JIF9;P13798;H7C393;H7C1U0;C9JLK2	C9JIF9	Acylamino-acid-releasing enzyme
2.25761166664613	SAR1A	0.358939084817063	LVFLGLDNAGK	Q9NR31;X1WI22;D6RAA2;Q5SQT8;D6RDB2;D6RD69;Q9Y6B6	Q9NR31	GTP-binding protein SAR1a;GTP-binding protein SAR1b
1.88016624742946	MAP1B	0.356585228429123	TSDVGGYYYEK	P46821	P46821	Microtubule-associated protein 1B;MAP1B heavy chain;MAP1 light chain LC1
1.61600000836029	CA2	0.356471497751772	ILNNGHAFNVEFDDSQDK	P00918;E5RID5;E5RK37	P00918	Carbonic anhydrase 2
3.28604934307624	VAT1	0.355765119635246	VVTYGMANLLTGPK	Q99536;K7ESA3	Q99536	Synaptic vesicle membrane protein VAT-1 homolog
2.32694887522115	DLST	0.355438723956997	TITELGEK	P36957	P36957	Dihydrolipoyllysine-residue succinyltransferase component of 2-oxoglutarate dehydrogenase complex, mitochondrial
2.04533960399614	CCT7	0.355433536143127	MMPTPVILLK	Q99832;F8WBP8	Q99832	T-complex protein 1 subunit eta
2.55824335554278	PKM	0.35514179865237	ITLDNAYMEK	A0A804F6T5;A0A804F729;H3BTN5;A0A8V8TMM5;H3BQ34;H3BUW1;H3BTJ2;H3BT25;P14618;A0A8V8TNX9;B4DNK4	P14618	Pyruvate kinase;Pyruvate kinase PKM
2.1460770201837	COX7C	0.353773826157505	NLPFSVENK	D6R9Z7;P15954	D6R9Z7	Cytochrome c oxidase subunit 7C, mitochondrial
3.48261433509691	SRP14	0.351727840101177	ISTVVSSK	H0YLA2;P37108	H0YLA2	Signal recognition particle 14 kDa protein
2.59491498351685	SEPT7	0.351229029546746	TVQVEQSK	A0A024RA87;A0A0U1RRE1;A0A0U1RRH9;Q16181;E7EPK1;E7ES33;G3V1Q4;A0A5F9ZGZ7	Q16181	Septin-7
2.10319341746625	MYH9	0.350980328522961	ALELDSNLYR	A0A8I5KWT8;P35579	A0A8I5KWT8	Myosin-9
5.23943628409555	HSPA1B	0.349935805255716	ATAGDTHLGGEDFDNR	A0A0G2JIW1;P0DMV9;P0DMV8;V9GZ37;P17066;P48741	A0A0G2JIW1	Heat shock 70 kDa protein 1B;Heat shock 70 kDa protein 1A;Heat shock 70 kDa protein 6;Putative heat shock 70 kDa protein 7
3.10629315335885	PA2G4	0.348488442810908	SDQDYILK	Q9UQ80;F8VR77;H0YIN7;F8W0A3;F8VZ69	Q9UQ80	Proliferation-associated protein 2G4
1.90586246309312	STMN1	0.348407695463605	ASGQAFELILSPR	A2A2D0;P16949	A2A2D0	Stathmin
3.06634256869568	MAPRE1	0.347803598904813	LTVEDLEK	Q15691	Q15691	Microtubule-associated protein RP/EB family member 1
2.64868614260851	MAP1B	0.347466583010233	MEAEDYVMAVVDK	P46821	P46821	Microtubule-associated protein 1B;MAP1B heavy chain;MAP1 light chain LC1
4.38253749876092	CFL1	0.346231112527576	ASGVAVSDGVIK	P23528;E9PP50;E9PS23	P23528	Cofilin-1
1.61891563198028	HSPB1	0.345347713289613	DGVVEITGK	P04792;A0A6Q8PFK8;A0A6Q8PHJ6	P04792	Heat shock protein beta-1
1.97463420874944	VDAC1	0.344848849692128	AVPPTYADLGK	P21796;C9JI87	P21796	Voltage-dependent anion-selective channel protein 1
5.9240984851064	UBE2N	0.341584996777502	LLAEPVPGIK	P61088;F8VSD4;F8VV71;F8VZ29;Q5JXB2	P61088	Ubiquitin-conjugating enzyme E2 N;Putative ubiquitin-conjugating enzyme E2 N-like
1.69177248351574	WARS	0.340477494271049	AAAGEDYK	P23381;G3V3Y5;G3V3H8;G3V277;G3V423;G3V456;G3V5U1;G3V227;G3V3P2;G3V3X0;G3V3S7;G3V5W1;G3V4N8;G3V4C7;G3V2C0;G3V339;G3V313;G3V4S4;G3V4N0;G3V2Y7	P23381	Tryptophan--tRNA ligase, cytoplasmic;T1-TrpRS;T2-TrpRS
2.91095527257478	ALDOA	0.336312570568936	GVVPLAGTNGETTTQGLDGLSER	P04075;J3KPS3;H3BQN4;H3BPS8;H3BUH7;H3BR04;H3BMQ8;H3BU78	P04075	Fructose-bisphosphate aldolase A;Fructose-bisphosphate aldolase
2.08295236635092	RTN1	0.335035041110082	SVLQAVQK	Q16799;A8MT72	Q16799	Reticulon-1;Reticulon
1.99399985406794	PPP2R1A	0.332410937276754	LTQDQDVDVK	P30153;B3KQV6;E9PH38	P30153	Serine/threonine-protein phosphatase 2A 65 kDa regulatory subunit A alpha isoform
2.55743303110292	HSP90AB1	0.331234489652244	ELISNASDALDK	P08238;P14625;A0A7P0TAT8;H0YIV0;A0A7P0TAE1;A0A7P0T823;A0A087WT78;A0A7P0T917;A0A7P0TAY2;A0A7P0TBC2;A0A7P0T885;A0A7P0T8R3;A0A7P0Z405;F8W026	P14625	Heat shock protein HSP 90-beta;Endoplasmin
2.2566868392522	HSPD1	0.331015290387652	VGEVIVTK	P10809;A0A7I2V599;A0A7I2V2X6;A0A7I2YQK6	P10809	60 kDa heat shock protein, mitochondrial
2.37336618457267	SPTBN1	0.330680562195961	VLDNAIETEK	Q01082;A0A087WUZ3;F8W6C1	Q01082	Spectrin beta chain, non-erythrocytic 1
2.45480089000935	TMPO	0.330019962652163	SELVANNVTLPAGEQR	G5E972;P42167;P42166	G5E972	Lamina-associated polypeptide 2, isoforms beta/gamma;Thymopoietin;Thymopentin;Lamina-associated polypeptide 2, isoform alpha;Thymopoietin;Thymopentin
4.04861316888941	PSME1	0.329922297901728	IEDGNNFGVAVQEK	Q06323;H0YLU2	Q06323	Proteasome activator complex subunit 1
3.18271100873294	SPTAN1	0.329259296235713	GDILTLLNSTNK	A0A0D9SGF6;Q13813;A0A0D9SF54	Q13813	Spectrin alpha chain, non-erythrocytic 1
3.12909957963222	GPI	0.327385371652516	HFVALSTNTTK	P06744;A0A2U3TZU2;K7EQ48;A0A0J9YYH3;A0A2R8Y6C7;A0A0J9YXP8;A0A0J9YX90	P06744	Glucose-6-phosphate isomerase
1.68027374012406	ALDH7A1	0.326529874584892	QASVADYEETVK	A0A1B0GTG2;A0A1B0GW77;P49419;A0A1B0GTY9;A0A1B0GUA1;A0A1B0GW82;A0A0J9YWF7;H0YHM6;F8WDY6	A0A1B0GTG2	Alpha-aminoadipic semialdehyde dehydrogenase
2.43620103916124	COTL1	0.326320446913385	AGGANYDAQTE	Q14019;H3BT58	Q14019	Coactosin-like protein
1.7686719964122	RPN2	0.324937464737079	LQVTNVLSQPLTQATVK	P04844;Q5JYR4;Q5JYR7	P04844	Dolichyl-diphosphooligosaccharide--protein glycosyltransferase subunit 2
2.48508816798344	PNP	0.323674086887728	LGADAVGMSTVPEVIVAR	G3V5M2;P00491;A0A8V8TL37	G3V5M2	Purine nucleoside phosphorylase
2.39496869411488	ARF5	0.323166812956333	DAVLLVFANK	C9J1Z8;P84085;A0A8V8TNZ5;A0A8V8TQC0;P84077;P61204;A0A8V8TNZ0;A0A8V8TQP8;F5H423	A0A8V8TNZ5	ADP-ribosylation factor 5;ADP-ribosylation factor 1;ADP-ribosylation factor 3
2.00696252690995	AP1B1	0.322368818098171	CVSTLLDLIQTK	Q10567;C9J1E7;H7C034;P63010;A0A087X253;A0A087WU93;A0A087WZQ6;A0A087WYD1;K7EJ01	P63010	AP-1 complex subunit beta-1;AP-2 complex subunit beta
1.93401333122459	HNRNPK	0.321734048917212	TDYNASVSVPDSSGPER	P61978;Q5T6W2	P61978	Heterogeneous nuclear ribonucleoprotein K
3.15136450940204	NCL	0.32118976783346	EAMEDGEIDGNK	A0A7I2V428;C9JLB1;A0A7I2V3F3;P19338;H7BY16;A0A7I2V699	A0A7I2V428	Nucleolin
2.2850999816185	CTSD	0.319455455819314	DPDAQPGGELMLGGTDSK	F8W787;A0A1B0GW44;A0A1B0GV23;A0A1B0GVD5;A0A1B0GWE8;C9JH19;P07339;A0A1B0GVP3;A0A1B0GU92;A0A1B0GU03;H7C469;F8WD96	F8W787	Cathepsin D;Cathepsin D light chain;Cathepsin D heavy chain
2.42455596393857	KPNB1	0.318952466716821	VAALQNLVK	Q14974;J3KTM9	Q14974	Importin subunit beta-1
4.25046055186107	SYNCRIP	0.317313275909559	LFVGSIPK	A0A7I2YQN2;A0A7I2V346;A0A7I2V4Z0;A0A7I2V5Q6;B7Z645;A0A7I2YQV8;O43390;B4DT28;A0A6Q8PH31;A0A6Q8PEX7;A0A6Q8PHG0	O43390	Heterogeneous nuclear ribonucleoprotein R
3.53756618357772	LDHB	0.313939646428282	LKDDEVAQLK	A0A5F9ZHM4;P07195	A0A5F9ZHM4	L-lactate dehydrogenase B chain
2.14871351836567	ATP5A1	0.31209186210551	EIVTNFLAGFEA	P25705	P25705	ATP synthase subunit alpha, mitochondrial
3.51629484509954	PGK1	0.311683864959262	ELNYFAK	P00558	P00558	Phosphoglycerate kinase 1
3.81420757761525	RPS6	0.309996345728128	DIPGLTDTTVPR	P62753;A2A3R5	P62753	40S ribosomal protein S6
3.31445616599396	CAND1	0.307982521487231	AVAALLTIPEAEK	Q86VP6;A0A0C4DGH5	Q86VP6	Cullin-associated NEDD8-dissociated protein 1
2.90542503190485	CORO1B	0.306966212391853	AIFLADGK	Q9BR76;A0A087WW53;F5H390	Q9BR76	Coronin-1B;Coronin
2.7775232630646	PSMA5	0.306905319713141	ITSPLMEPSSIEK	P28066	P28066	Proteasome subunit alpha type-5
6.45134953015337	HSP90AB1	0.306823036955162	YESLTDPSK	P08238;Q58FF7;P07900;G3V2J8;Q58FF8	P08238	Heat shock protein HSP 90-beta;Putative heat shock protein HSP 90-beta-3;Heat shock protein HSP 90-alpha;Putative heat shock protein HSP 90-beta 2
1.97587697237433	VDAC1	0.306277162039822	SENGLEFTSSGSANTETTK	P21796;C9JI87	P21796	Voltage-dependent anion-selective channel protein 1
2.2462253499337	ALDOA	0.302459090135314	CQYVTEK	P04075;J3KPS3;H3BQN4;H3BPS8;P09972	P04075	Fructose-bisphosphate aldolase A;Fructose-bisphosphate aldolase;Fructose-bisphosphate aldolase C
3.45658099393156	STIP1	0.301437134363435	HEANNPQLK	P31948;F5GXD8;F5H783	P31948	Stress-induced-phosphoprotein 1
2.49551255264827	CTSD	0.300124049847099	QVFGEATK	F8W787;A0A1B0GW44;A0A1B0GV23;A0A1B0GVD5;A0A1B0GWE8;C9JH19;P07339;A0A1B0GVP3;A0A1B0GU92;A0A1B0GU03;F8WD96	F8W787	Cathepsin D;Cathepsin D light chain;Cathepsin D heavy chain
2.1854003972359	SPTAN1	0.298603026772087	DLIGVQNLLK	A0A0D9SGF6;Q13813;A0A0D9SF54	Q13813	Spectrin alpha chain, non-erythrocytic 1
2.81010527388992	HSD17B10	0.298255283012986	VMTIAPGLFGTPLLTSLPEK	Q99714	Q99714	3-hydroxyacyl-CoA dehydrogenase type-2
2.21483505185044	DSTN	0.298020230809396	YALYDASFETK	P60981;F6RFD5	P60981	Destrin
3.2829903748571	TPI1	0.296620520356704	IAVAAQNCYK	P60174	P60174	Triosephosphate isomerase
2.38937599205285	BCAP31	0.296016034890305	GAAVDGGK	P51572;C9JMD7;C9JSP1;C9JQ75;C9J0M4	P51572	B-cell receptor-associated protein 31
2.19476102887014	HSPA8	0.295960960096934	ATVEDEK	P11142;E9PKE3;E9PNE6;A8K7Q2;E9PS65;E9PM13	P11142	Heat shock cognate 71 kDa protein
2.94947107165428	VCP	0.29284427084706	LDQLIYIPLPDEK	P55072;A0A7I2V540;A0A7P0TAW3;A0A7P0T8Q5;C9JUP7;A0A7P0T8A3;A0A7P0TAQ1;A0A7P0Z4C6	P55072	Transitional endoplasmic reticulum ATPase
2.68539897206632	EEF1A1	0.289459916305813	EHALLAYTLGVK	A0A7I2V659;A0A087WVQ9;P68104;Q5VTE0;A0A7I2V5N4;A0A7I2V3H3;A0A087WV01;A0A2U3TZH3;Q05639;A0A2R8Y488;A0A2R8Y660	A0A7I2V659	Elongation factor 1-alpha 1;Putative elongation factor 1-alpha-like 3;Elongation factor 1-alpha;Elongation factor 1-alpha 2
3.04398552066525	CCT5	0.28880182154138	LDVTSVEDYK	E7ENZ3;P48643;B7ZAR1;E9PCA1	E7ENZ3	T-complex protein 1 subunit epsilon
2.98424944816736	IDH2	0.288781632906334	LIDDMVAQVLK	P48735;H0YL11	P48735	Isocitrate dehydrogenase [NADP], mitochondrial
4.1044301834631	RAB10	0.287732466818257	FFETSAK	P61026	P61026	Ras-related protein Rab-10
2.00830474940889	DLAT	0.287555486861278	LVPADNEK	H0YDD4;A0A7P0TBK2;A0A7P0TAG1;A0A7P0TAX2;A0A7P0TBE2;P10515;A0A7P0TA47;A0A7P0Z4G4;A0A7P0T997;E9PEJ4	H0YDD4	Acetyltransferase component of pyruvate dehydrogenase complex;Dihydrolipoyllysine-residue acetyltransferase component of pyruvate dehydrogenase complex, mitochondrial
2.2267513139817	PDCD6IP	0.283023622242564	ATFISVQLK	Q8WUM4;A0A3B3IT07;C9IZF9;F8WEQ7;F8WBR8	Q8WUM4	Programmed cell death 6-interacting protein
3.89663415871477	HSPA4	0.279064271971583	AFSDPFVEAEK	P34932	P34932	Heat shock 70 kDa protein 4
3.17017687464664	HSPA8	0.278886990755034	VCNPIITK	P11142;E9PKE3;E9PNE6;A8K7Q2;E9PS65	P11142	Heat shock cognate 71 kDa protein
2.416789204655	RPL4	0.27648168894547	IEEVPELPLVVEDK	P36578;H3BM89	P36578	60S ribosomal protein L4
3.18566831579419	RPL4	0.27600145579993	NVTLPAVFK	P36578;H3BTP7;H3BU31	P36578	60S ribosomal protein L4
2.48606087785317	HSPA4	0.275087437033653	VTPQSDGSSSK	P34932	P34932	Heat shock 70 kDa protein 4
2.74994534201741	HSPA9	0.272111881829121	ETAENYLGHTAK	P38646;A0A7I2V2G2;A0A7I2YQB2;D6RCD7;A0A7I2V3F7;A0A7I2V2S7;H0Y8K0	P38646	Stress-70 protein, mitochondrial
2.46533146910018	ALDOA	0.269837091498266	VLAAVYK	P04075;J3KPS3;H3BQN4;H3BPS8;P09972;A0A3B3IS80;P05062	P04075	Fructose-bisphosphate aldolase A;Fructose-bisphosphate aldolase;Fructose-bisphosphate aldolase C;Fructose-bisphosphate aldolase B
2.30086837510677	ACLY	0.265687098144554	AISEQTGK	P53396;K7ESG8	P53396	ATP-citrate synthase
2.29795421855035	PRDX1	0.264934975145893	ATAVMPDGQFK	Q06830;A0A0A0MSI0	Q06830	Peroxiredoxin-1
2.57082542977748	CBR1	0.264788741182367	GQAAVQQLQAEGLSPR	P16152;E9PQ63;A8MTM1;O75828	P16152	Carbonyl reductase [NADPH] 1;Carbonyl reductase [NADPH] 3
3.39741759888829	OLA1	0.257816752723672	IHTDFEK	J3KQ32;Q9NTK5	J3KQ32	Obg-like ATPase 1
3.44596743584423	NME1-NME2	0.253494377163323	QHYIDLK	Q32Q12;J3KPD9;P22392;O60361;F6XY72	Q32Q12	Nucleoside diphosphate kinase;Nucleoside diphosphate kinase B;Putative nucleoside diphosphate kinase
3.16509037870231	DYNC1H1	0.250417600555176	QQEVIADK	Q14204;A0A2R8Y706;A0A7P0T9C4;A0A7P0TA13;A0A2R8Y5T0;A0A7P0T9R4;A0A7P0TAW9;A0A7P0T7V5;A0A7P0T916;A0A7P0T8N2;A0A7P0TBJ7;A0A7P0TAF3;A0A7P0TB75;A0A2R8Y6H2;A0A7P0T9K2;A0A7P0T9F1;A0A7P0T8W5;A0A2R8YFZ7;A0A7P0TAM4;A0A7P0T825	Q14204	Cytoplasmic dynein 1 heavy chain 1
3.38572054350439	HSP90AA1	0.246742248120294	YYTSASGDEMVSLK	P07900	P07900	Heat shock protein HSP 90-alpha
3.48450397940473	HSP90AB1	0.245542337720028	EQVANSAFVER	P08238;Q58FF7	P08238	Heat shock protein HSP 90-beta;Putative heat shock protein HSP 90-beta-3
3.79323233932142	H2AFY	0.239348975890739	EFVEAVLELR	O75367;A0A8I5KS04;A0A8I5KRC6;B4DJC3	O75367	Core histone macro-H2A.1;Histone H2A
3.51694475249659	RAB10	0.226056538975205	NIDEHANEDVER	P61026	P61026	Ras-related protein Rab-10
3.26134596299677	DNAJA2	0.222353754090992	ILEVHVDK	O60884	O60884	DnaJ homolog subfamily A member 2
3.41428962213061	HSP90AA1	0.219079757143151	ELHINLIPNK	P07900;G3V2J8;Q14568	P07900	Heat shock protein HSP 90-alpha;Heat shock protein HSP 90-alpha A2
3.2559932397608	XRCC5	0.217320136344907	SQIPLSK	P13010	P13010	X-ray repair cross-complementing protein 5
3.36209297439615	CAPZB	0.21115547913042	STLNEIYFGK	P47756;B1AK88;B1AK87	P47756	F-actin-capping protein subunit beta
6.84770874187448	SEPT7	-1.79485609659248	ADTLTPEECQQFK	A0A024RA87;A0A0U1RRE1;Q16181;E7EPK1;E7ES33;G3V1Q4	Q16181	Septin-7
10.5864255193267	PKM	-1.73925981846723	CDENILWLDYK	A0A804F6T5;A0A804F729;H3BTN5;A0A8V8TMM5;H3BQ34;H3BUW1;H3BTJ2;P14618;A0A8V8TNX9;B4DNK4	P14618	Pyruvate kinase;Pyruvate kinase PKM
6.28801282648443	HSP90AB1	-1.66232135580345	SLTNDWEDHLAVK	P08238;P07900	P08238	Heat shock protein HSP 90-beta;Heat shock protein HSP 90-alpha
5.3207549873139	RTN1	-1.63918738730929	TDEGHPFK	Q16799;A8MT72	Q16799	Reticulon-1;Reticulon
7.66611302261917	PFN1	-1.60987689075145	DSPSVWAAVPGK	P07737;CON__P02584;I3L3D5	P07737	Profilin-1
10.0285399368802	ACP1	-1.57928972406821	IELLGSYDPQK	P24666	P24666	Low molecular weight phosphotyrosine protein phosphatase
9.79933348860805	DPYSL2	-1.53677332970229	IAVGSDADLVIWDPDSVK	A0A1C7CYX9;Q16555	A0A1C7CYX9	Dihydropyrimidinase-related protein 2
5.85966447201892	ACTN1	-1.51946969719773	ASIHEAWTDGK	P12814;A0A804HII9;A0A804HLD0;A0A804HK61;A0A804HIN7;A0A804HL31;A0A804HLF4;A0A804HJU8;H9KV75;O43707;A0A8V8TL71;F5GXS2;H7C144	O43707	Alpha-actinin-1;Alpha-actinin-4
8.09183836248384	GSTP1	-1.49393905621149	EEVVTVETWQEGSLK	P09211;A8MX94;A0A087X2E9	P09211	Glutathione S-transferase P
9.36086992073394	SPTAN1	-1.48853594826704	ADVVESWIGEK	A0A0D9SGF6;Q13813;A0A0D9SF54	Q13813	Spectrin alpha chain, non-erythrocytic 1
6.84141781145955	CBR1	-1.48009563623504	EGWPSSAYGVTK	P16152	P16152	Carbonyl reductase [NADPH] 1
8.94718775169544	GLUD1	-1.44966608989476	GASIVEDK	P00367;A0A804HJD7;A0A804HKE0;P49448;A0A804HJZ0;A0A804HHS2	P00367	Glutamate dehydrogenase 1, mitochondrial;Glutamate dehydrogenase 2, mitochondrial
6.09227635735934	PEBP1	-1.42182481312616	APVAGTCYQAEWDDYVPK	P30086	P30086	Phosphatidylethanolamine-binding protein 1;Hippocampal cholinergic neurostimulating peptide
8.73632327766241	GAPDH	-1.41279158551585	WGDAGAEYVVESTGVFTTMEK	P04406;E7EUT5	P04406	Glyceraldehyde-3-phosphate dehydrogenase
5.60048957282295	VIM	-1.39432686536827	NLQEAEEWYK	P08670;B0YJC4;B0YJC5;P41219;H7C5W5;F8W835	P08670	Vimentin;Peripherin
4.9223478411139	CKB	-1.35205315232954	LLIEMEQR	P12277;A0A0S2Z471;H0YJG0	P12277	Creatine kinase B-type
12.0182359170668	PPA1	-1.32856130667708	YVANLFPYK	Q15181;Q5SQT6	Q15181	Inorganic pyrophosphatase
5.19081376514333	NCAM1	-1.32830532810291	AVGEEVWHSK	A0A087WWD4;P13591;A0A087WTF6;A0A087WX77;A0A087WV75;H7BYX6;A0A087WTE4;A0A0D9SF98;A0A087WWJ5;A0A087WVU1;A0A087X1V2;A0A0C4DGS4	A0A087WWD4	Neural cell adhesion molecule 1
7.33784684355021	ACTC1	-1.31017415912991	YPIEHGIITNWDDMEK	P68032;P62736;P63267;P68133;A6NL76;A0A804HKV3;C9JFL5;F6UVQ4;F6QUT6;F8WB63;B8ZZJ2	P68032	Actin, alpha cardiac muscle 1;Actin, aortic smooth muscle;Actin, gamma-enteric smooth muscle;Actin, alpha skeletal muscle
4.04794338688876	FLOT2	-1.27405922596385	QVLLAQAEAEK	E7EMK3;Q14254;J3QLD9	E7EMK3	Flotillin-2
6.78701534888487	SEPT2	-1.26789518059655	TVQIEASTVEIEER	Q15019;C9J938;C9JB25;C9IZU3;C9JQJ4;C9JZI2	Q15019	Septin-2
3.53314562829357	CLTC	-1.25746505436572	LDASESLR	Q00610;K7EJJ5;A0A8V8TQ14;A0A087WVQ6;A0A8V8TR47;A0A8V8TRF0;A0A8V8TQK1;A0A8V8TRE8;A0A8V8TQK3;A0A8V8TQ18;J3KS13;A0A8V8TQK7	Q00610	Clathrin heavy chain 1;Clathrin heavy chain
5.58161760754751	CYB5B	-1.25544954782183	GQEVETSVTYYR	A0A8I5KX20;A0A8I5QJ67;A0A8I5KSY3;D6RFH4;A0A8I5KP74;H3BUX2;A0A8I5QKN7;A0A8I5KYK4;J3QR91;A0A8I5KSY8;O43169	A0A8I5KX20	Cytochrome b5 type B
3.55200991102219	PLG	-1.2438918232304	HSIFTPETNPR	P00747	P00747	Plasminogen;Plasmin heavy chain A;Activation peptide;Angiostatin;Plasmin heavy chain A, short form;Plasmin light chain B
3.6547828094859	AHCYL1	-1.23864234980534	QVDVVITCTGNK	O43865	O43865	Putative adenosylhomocysteinase 2
7.35651353678254	NDUFS3	-1.23785804185	SLVDLTAVDVPTR	O75489;E9PS48	O75489	NADH dehydrogenase [ubiquinone] iron-sulfur protein 3, mitochondrial
5.82956490184099	PEBP1	-1.22941097397019	NRPTSISWDGLDSGK	P30086	P30086	Phosphatidylethanolamine-binding protein 1;Hippocampal cholinergic neurostimulating peptide
2.94164435329172	DDAH1	-1.22719429236921	VDGLLTCCSVLINK	O94760;B4DYP1	O94760	N(G),N(G)-dimethylarginine dimethylaminohydrolase 1
5.41652007112655	RPSA	-1.22480648119341	YVDIAIPCNNK	C9J9K3;A0A8V8TMX1;A0A0C4DG17;A0A8V8TLA4;P08865;A0A8I5KQE6;A0A8V8TMP3	C9J9K3	40S ribosomal protein SA
3.6069242499173	RPL28	-1.2187005140226	GVVVVIK	H0YKD8;P46779;H0YMF4	H0YKD8	60S ribosomal protein L28
6.7089696181275	DPYSL2	-1.20703313785012	IVAPPGGR	A0A1C7CYX9;Q16555;Q14195;H0YBT4;Q14194;E9PD68	A0A1C7CYX9	Dihydropyrimidinase-related protein 2;Dihydropyrimidinase-related protein 3;Dihydropyrimidinase-related protein 1
4.70416472201284	C3	-1.20363072156906	EVVADSVWVDVK	P01024;A0A8Q3WM02;A0A8Q3SI05;CON__Q2UVX4;A0A8Q3SI22	P01024	Complement C3;Complement C3 beta chain;C3-beta-c;Complement C3 alpha chain;C3a anaphylatoxin;Acylation stimulating protein;Complement C3b alpha chain;Complement C3c alpha chain fragment 1;Complement C3dg fragment;Complement C3g fragment;Complement C3d fragment;Complement C3f fragment;Complement C3c alpha chain fragment 2
6.53155170151528	PGAM1	-1.20322478691285	ALPFWNEEIVPQIK	P18669;Q8N0Y7;P15259	P18669	Phosphoglycerate mutase 1;Probable phosphoglycerate mutase 4;Phosphoglycerate mutase 2
4.81560237939529	GLUL	-1.20125066220803	LTGFHETSNINDFSAGVANR	P15104;A0A2R8YDT1	P15104	Glutamine synthetase
3.40830983980437	CLTC	-1.19682536174924	VIQCFAETGQVQK	Q00610;K7EJJ5;A0A8V8TQ14;A0A087WVQ6;A0A8V8TR47;A0A8V8TRF0;A0A8V8TQK1;A0A8V8TRE8;A0A8V8TQK3;A0A8V8TQ18	Q00610	Clathrin heavy chain 1;Clathrin heavy chain
4.54583304369889	GOT2	-1.18888150257143	FVTVQTISGTGALR	P00505	P00505	Aspartate aminotransferase, mitochondrial
6.52139692891617	CSRP1	-1.17503931993111	TVYFAEEVQCEGNSFHK	P21291;E9PS42	P21291	Cysteine and glycine-rich protein 1
3.46715415427212	PGM1	-1.17165909311311	TIEEYAVCPDLK	P36871;A0A3B3ITK7	P36871	Phosphoglucomutase-1
5.50163232178745	DDX39B	-1.16998354699039	GLAITFVSDENDAK	Q13838;A0A0G2JJZ9;O00148;H0Y400	Q13838	Spliceosome RNA helicase DDX39B;ATP-dependent RNA helicase DDX39A
5.07620892353995	GAPDH	-1.1674836803905	LISWYDNEFGYSNR	P04406;E7EUT5	P04406	Glyceraldehyde-3-phosphate dehydrogenase
7.0683799208166	CADM2	-1.164913440428	GTYLTNEAK	Q8N3J6	Q8N3J6	Cell adhesion molecule 2
6.18070328269973	DPYSL3	-1.16082661094313	ISVGSDSDLVIWDPDAVK	Q14195;H0YBT4	Q14195	Dihydropyrimidinase-related protein 3
3.41992543547788	ACTN4	-1.16077738431208	LVSIGAEEIVDGNAK	O43707;A0A8V8TL71;F5GXS2;H7C144	O43707	Alpha-actinin-4
5.44318734369111	LGALS1	-1.15563331585039	ACGLVASNLNLKPGECLR	P09382;F8WEI7	P09382	Galectin-1
4.72084270218627	DLST	-1.15262807289308	TPAFAESVTEGDVR	P36957;Q86SW4;H0YJF9;G3V3F0;G3V5M3	P36957	Dihydrolipoyllysine-residue succinyltransferase component of 2-oxoglutarate dehydrogenase complex, mitochondrial
4.01886162142861	MAP1B	-1.14991250319237	VLFPGNSTQYNILEGLEK	P46821;D6RA32;D6RA40	P46821	Microtubule-associated protein 1B;MAP1B heavy chain;MAP1 light chain LC1
8.38765811810816	CLTC	-1.14060273007066	ESYVETELIFALAK	Q00610;K7EJJ5;A0A8V8TQ14;A0A087WVQ6;A0A8V8TR47;A0A8V8TRF0;A0A8V8TQK1;A0A8V8TRE8;A0A8V8TQK3;A0A8V8TQ18;J3KRF5;J3KS13	Q00610	Clathrin heavy chain 1;Clathrin heavy chain
6.53110000169653	FHL1	-1.14039470607584	FTAVEDQYYCVDCYK	Q5JXI8;Q13642;A0A494C0D6	Q5JXI8	Four and a half LIM domains protein 1
3.3178404259798	EEF2	-1.13904758397151	STLTDSLVCK	P13639	P13639	Elongation factor 2
3.42430704745671	PLEC	-1.12820657874373	AFCGFEDPR	A0A8I5KSD5;A0A8I5KUE3;A0A8I5KYZ1;E9PMV1;Q15149;H0YDN1	A0A8I5KSD5	Plectin
4.80335261142676	GNB2	-1.11932319704105	ELPGHTGYLSCCR	P62879;C9JIS1;C9JXA5;C9JZN1;E7EP32;A0A7I2S2S9;A0A6Q8PG88	P62879	Guanine nucleotide-binding protein G(I)/G(S)/G(T) subunit beta-2
4.21472660196992	DYNC1H1	-1.11902974307198	QALETVNDYNPLMK	Q14204;A0A2R8Y706;A0A7P0T9C4;A0A7P0TA13;A0A2R8Y5T0;A0A7P0T9R4;A0A7P0TAW9;A0A7P0T7V5;A0A7P0T916;A0A7P0T8N2;A0A7P0TBJ7;A0A7P0TAF3;A0A7P0TB75;A0A2R8Y6H2;A0A7P0T9K2;A0A7P0T9F1;A0A7P0T8W5;A0A2R8YFZ7;A0A7P0TAM4;A0A7P0T825;A0A7P0TB64;A0A7P0TAV5;A0A7P0T990;A0A804HHY6;A0A7P0T942;A0A2R8YGC7;A0A7P0T9S3;A0A7P0T934;A0A7P0T9Y3;A0A7P0TBC9	Q14204	Cytoplasmic dynein 1 heavy chain 1
4.21086653569391	RPS5	-1.11324854257771	GSSNSYAIK	M0R0F0;M0R0R2;P46782;M0QZN2	M0R0F0	40S ribosomal protein S5;40S ribosomal protein S5, N-terminally processed
7.69410038728476	PLEC	-1.10450583388182	DYELQLVTYK	A0A8I5KSD5;A0A8I5KUE3;A0A8I5KYZ1;E9PMV1;Q15149;H0YDN1	A0A8I5KSD5	Plectin
6.09066914729517	CIRBP	-1.1026853349296	GFGFVTFENIDDAK	Q14011;K7ENX8;K7ELV6;K7EJV5;K7ELT6;K7EJV1;K7EMY9;K7EPM4;K7ER40;K7EQR7;D6W5Y5	Q14011	Cold-inducible RNA-binding protein
3.88160307877092	PLEC	-1.09723439460451	LSVAAQEAAR	A0A8I5KSD5;A0A8I5KUE3;A0A8I5KYZ1;E9PMV1;Q15149	A0A8I5KSD5	Plectin
7.75358910956369	COMT	-1.0937392807481	YLPDTLLLEECGLLR	P21964;E7EMS6	P21964	Catechol O-methyltransferase
8.23047311201107	MARCKSL1	-1.08122929674997	GDVTAEEAAGASPAK	P49006	P49006	MARCKS-related protein
8.48271524881316	ATP5A1	-1.08013764154166	VLSIGDGIAR	P25705;K7EK77;K7ERX7;K7EJP1;K7EQH4	P25705	ATP synthase subunit alpha, mitochondrial
3.82435345850256	MYH9	-1.07954020110721	LEEEQIILEDQNCK	A0A8I5KWT8;P35579	A0A8I5KWT8	Myosin-9
3.1375909491612	CNP	-1.07506479641253	VELSEQQLQLWPSDVDK	P09543	P09543	2,3-cyclic-nucleotide 3-phosphodiesterase
4.28852484151746	GNB2	-1.07428226000206	TFVSGACDASIK	P62879;C9JIS1;C9JXA5;E7EP32	P62879	Guanine nucleotide-binding protein G(I)/G(S)/G(T) subunit beta-2
5.93312977699498	ACTB	-1.0742782485756	DLTDYLMK	P60709;E7EVS6;A0A2R8Y793;A0A6Q8PFE4;P63261;I3L4N8;A0A804GS07;I3L3I0;I3L1U9;P68032;P62736;P63267;P68133;A6NL76;A0A804HKV3;A0A2R8YEA7;Q562R1	P63261	Actin, cytoplasmic 1;Actin, cytoplasmic 1, N-terminally processed;Actin, cytoplasmic 2;Actin, cytoplasmic 2, N-terminally processed;Actin, alpha cardiac muscle 1;Actin, aortic smooth muscle;Actin, gamma-enteric smooth muscle;Actin, alpha skeletal muscle;Beta-actin-like protein 2
2.59117108546294	GAPDH	-1.05891594650563	VIPELNGK	P04406;E7EUT5	P04406	Glyceraldehyde-3-phosphate dehydrogenase
3.45497462785708	SPTBN1	-1.05861995308237	EAVCEVALDYK	Q01082;A0A087WUZ3	Q01082	Spectrin beta chain, non-erythrocytic 1
3.52238404231667	ANXA2	-1.05730256992816	TPAQYDASELK	P07355;H0YMW4;H0YN42;H0YMU9;H0YMD0;A6NMY6;H0YM50;H0YNB8;H0YKS4;A0A7I2V4P4;H0YNP5;H0YMM1;H0YKX9;H0YMT9;H0YLV6;H0YKZ7	P07355	Annexin A2;Annexin;Putative annexin A2-like protein
4.21670499887054	CKB	-1.05601233939894	GIWHNDNK	P12277;A0A0S2Z471;H0YJG0;P06732	P12277	Creatine kinase B-type;Creatine kinase M-type;Creatine kinase M-type, N-terminally processed
4.62264714483404	GOT1	-1.05594229371372	NLDYVATSIHEAVTK	P17174	P17174	Aspartate aminotransferase, cytoplasmic
3.83619878931372	ALDH2	-1.055698890493	LLCGGGIAADR	P05091;S4R3S4	P05091	Aldehyde dehydrogenase, mitochondrial
5.77995801277483	TPI1	-1.050994048674	DCGATWVVLGHSER	P60174;U3KPZ0;U3KQF3;U3KPS5	P60174	Triosephosphate isomerase
4.87894143885624	CALD1	-1.03769082616676	YEIEETETVTK	E9PGZ1;E7EX44;Q05682;C9J813	E9PGZ1	Caldesmon
5.02226359500036	PHPT1	-1.0349885081703	AVADLALIPDVDIDSDGVFK	Q9NRX4	Q9NRX4	14 kDa phosphohistidine phosphatase
8.66954087220956	AGT	-1.03332790288736	SLDFTELDVAAEK	A0A7P0TAP4;A0A7P0Z441;A0A7P0T9S6;A0A7P0TA52;A0A7P0TBH1;A0A7P0T8D1;P01019	A0A7P0TAP4	Angiotensinogen;Angiotensin-1;Angiotensin-2;Angiotensin-3;Angiotensin-4;Angiotensin 1-9;Angiotensin 1-7;Angiotensin 1-5;Angiotensin 1-4
4.63319827644753	CLTC	-1.03051407327029	SVQNHNNK	Q00610;K7EJJ5;A0A8V8TQ14;A0A087WVQ6;A0A8V8TR47;A0A8V8TRF0;A0A8V8TQK1;A0A8V8TRE8;A0A8V8TQK3;A0A8V8TQ18;J3KRF5;J3KS13	Q00610	Clathrin heavy chain 1;Clathrin heavy chain
2.82311886566242	GAP43	-1.02851116958667	KDDVQAAEAEANK	P17677	P17677	Neuromodulin
2.74944548903462	PSAP	-1.02683794107288	DGGFCEVCK	P07602	P07602	Prosaposin;Saposin-A;Saposin-B-Val;Saposin-B;Saposin-C;Saposin-D
3.24702353218491	GLUL	-1.0251450556923	TCLLNETGDEPFQYK	P15104;A0A2R8YDT1	P15104	Glutamine synthetase
4.68035175693677	HSPA9	-1.02438818646426	GAVVGIDLGTTNSCVAVMEGK	P38646;D6RCD7;A0A7I2V3F7;A0A7I2V2S7;H0Y8K0;A0A3B3ITI4	P38646	Stress-70 protein, mitochondrial
5.02895404387216	ATP6V1A	-1.01540734916925	AVETTAQSDNK	P38606	P38606	V-type proton ATPase catalytic subunit A
5.87929318237279	QKI	-1.01532109437341	LLDEEISR	Q96PU8	Q96PU8	Protein quaking
2.89858070793164	MAP1B	-1.0143108273433	DLTGQVPTPVVK	P46821;D6RA32;D6RA40	P46821	Microtubule-associated protein 1B;MAP1B heavy chain;MAP1 light chain LC1
5.33537078640101	PLEC	-1.01309903270171	QLAEAHAQAK	A0A8I5KSD5;A0A8I5KUE3;A0A8I5KYZ1;E9PMV1;Q15149	A0A8I5KSD5	Plectin
3.53389881641584	IGHG3	-1.01275087386708	TPLGDTTHTCPR	A0A286YES1;A0A4W9A917;P01860	A0A286YES1	Ig gamma-3 chain C region
3.91035227554625	APOA1	-1.01215466812084	LLDNWDSVTSTFSK	P02647;F8W696	P02647	Apolipoprotein A-I;Proapolipoprotein A-I;Truncated apolipoprotein A-I
5.3272457278963	HNRNPA2B1	-1.01050840406255	NYYEQWGK	P22626;A0A7I2V4N1;A0A7I2V3P1;A0A7I2V4I6;A0A7I2V323;A0A7I2V3P7;A0A7I2V4S4;A0A087WUI2;A0A7I2V4N0;A0A7I2YQN4	P22626	Heterogeneous nuclear ribonucleoproteins A2/B1
5.6503663628167	SUCLG1	-1.00911163090813	QHLYVDK	P53597;A0A494C0D1;H7C233	P53597	Succinyl-CoA ligase [ADP/GDP-forming] subunit alpha, mitochondrial
2.70921911295867	CNDP2	-1.00395500382451	YNYIEGTK	Q96KP4	Q96KP4	Cytosolic non-specific dipeptidase
4.95596748087805	HNRNPA1	-1.00272667580708	GFGFVTYATVEEVDAAMNAR	P09651;A0A7I2V3R8;F8W6I7;A0A7I2V3W0;A0A7I2YQX9;A0A7I2V2L6;F8VZ49;A0A2R8Y4L2;F8W646;F8VYN5;A0A7I2YQV3;A0A7I2V3C7;A0A7I2V4M0;A0A7I2V2Z4;A0A7I2V3W4	P09651	Heterogeneous nuclear ribonucleoprotein A1;Heterogeneous nuclear ribonucleoprotein A1, N-terminally processed
3.8031627328839	COL6A3	-0.995394527461295	SSGIVSLGVGDR	P12111	P12111	Collagen alpha-3(VI) chain
2.38684497496625	PGD	-0.991749911518259	VVGAQSLK	P52209;K7EM49;K7EPF6;K7EMN2	P52209	6-phosphogluconate dehydrogenase, decarboxylating
2.96946721847932	ORM1	-0.991548707471652	SDVVYTDWK	P02763	P02763	Alpha-1-acid glycoprotein 1
3.69531175172924	ATP6V1A	-0.990419930727644	ITLEVAK	P38606	P38606	V-type proton ATPase catalytic subunit A
2.85927437803081	ARPC1B	-0.989666254676624	ASSEGGTAAGAGLDSLHK	A0A1W2PNV4;C9JEY1;C9K057;O15143	A0A1W2PNV4	Actin-related protein 2/3 complex subunit 1B
3.9357935122946	LDHB	-0.987900190664963	SADTLWDIQK	A0A5F9ZHM4;P07195	A0A5F9ZHM4	L-lactate dehydrogenase B chain
3.63664076538553	CLTC	-0.986964537609707	TSIDAYDNFDNISLAQR	Q00610;K7EJJ5;A0A8V8TQ14;A0A087WVQ6;A0A8V8TR47;A0A8V8TRF0;A0A8V8TQK1;A0A8V8TRE8;A0A8V8TQK3;A0A8V8TQ18;J3KRF5;J3KS13	Q00610	Clathrin heavy chain 1;Clathrin heavy chain
3.03145980137107	GLUD1	-0.98657728697766	ISGASEK	P00367;A0A804HJD7;A0A804HKE0	P00367	Glutamate dehydrogenase 1, mitochondrial
7.73674024317191	FSCN1	-0.982725812223825	YWTLTATGGVQSTASSK	Q16658;C9JFC0;A0A0A0MSB2;C9JPH9	Q16658	Fascin
5.53767878282192	CS	-0.982056631960652	GLVYETSVLDPDEGIR	O75390;B4DJV2;A0A0C4DGI3;F8W1S4;H0YH82;F8W4S1;F8VTT8;F8VPA1;F8VPF9;F8VX68;F8VRP1;F8W642;F8VX07;F8VZK9	O75390	Citrate synthase, mitochondrial;Citrate synthase
4.18150922425328	CNN3	-0.978899681060152	DGIILCELINK	Q15417;E9PDU6	Q15417	Calponin-3;Calponin
2.86789350055471	CRMP1	-0.978140661628409	GMYDGPVYEVPATPK	Q14194;E9PD68	Q14194	Dihydropyrimidinase-related protein 1
4.49657192232488	HNRNPR	-0.975845523949035	NLATTVTEEILEK	O43390;B4DT28;A0A6Q8PH31;A0A6Q8PH35;A0A6Q8PHG0	O43390	Heterogeneous nuclear ribonucleoprotein R
2.72585027988372	USP5	-0.973954798815116	SAADSISESVPVGPK	P45974	P45974	Ubiquitin carboxyl-terminal hydrolase 5
4.4589149746206	DYNC1H1	-0.970777489566667	YATLATVSR	Q14204;A0A2R8Y706;A0A7P0T9C4;A0A7P0TA13;A0A2R8Y5T0;A0A7P0T9R4;A0A7P0TAW9;A0A7P0T7V5;A0A7P0T916;A0A7P0T8N2;A0A7P0TBJ7;A0A7P0TAF3;A0A7P0TB75;A0A2R8Y6H2;A0A7P0T9K2;A0A7P0T9F1;A0A7P0T8W5;A0A2R8YFZ7;A0A7P0TAM4;A0A7P0T825;A0A7P0TB64;A0A7P0TAV5;A0A7P0T990;A0A804HHY6;A0A7P0T942;A0A2R8YGC7	Q14204	Cytoplasmic dynein 1 heavy chain 1
6.69443988722704	GNG12	-0.967909790812568	SDPLLIGIPTSENPFK	Q9UBI6	Q9UBI6	Guanine nucleotide-binding protein G(I)/G(S)/G(O) subunit gamma-12
4.41974504891456	NAPA	-0.967595870615068	VAGYAALLEQYQK	P54920;M0R0Y2;M0R2M1;M0R027;M0R058	P54920	Alpha-soluble NSF attachment protein
5.04245826899613	PLS3	-0.964094831320373	STSIQSFK	P13797	P13797	Plastin-3
3.9549374826747	PSAP	-0.963718758912926	SLPCDICK	P07602	P07602	Prosaposin;Saposin-A;Saposin-B-Val;Saposin-B;Saposin-C;Saposin-D
3.22966914115789	CRIP2	-0.963109934262254	ASSVTTFTGEPNTCPR	P52943;H0YFA4	P52943	Cysteine-rich protein 2
2.60637473799576	LMNB2	-0.960258584503423	AELDEVNK	Q03252	Q03252	Lamin-B2
5.71869826269731	PGK1	-0.9582521060651	VSHVSTGGGASLELLEGK	P00558;P07205	P00558	Phosphoglycerate kinase 1;Phosphoglycerate kinase 2
3.93225134003211	SEPT2	-0.952273347715593	LTVVDTPGYGDAINCR	Q15019;C9J938;C9JB25;C9IZU3;C9JQJ4	Q15019	Septin-2
3.82891309174588	ATP1A1	-0.951110664306378	DMTSEQLDDILK	P05023	P05023	Sodium/potassium-transporting ATPase subunit alpha-1
5.92119631201245	RAN	-0.951062190261754	FNVWDTAGQEK	P62826;B5MDF5;J3KQE5;F5H018;H0YFC6	P62826	GTP-binding nuclear protein Ran
4.94057794959304	TOMM70A	-0.940392670623789	AAAFEQLQK	O94826	O94826	Mitochondrial import receptor subunit TOM70
4.98819199906597	TAGLN2	-0.939800426296213	NFSDNQLQEGK	X6RJP6;P37802	X6RJP6	Transgelin-2
3.03207835640788	PGM1	-0.938439626043493	SGEHDFGAAFDGDGDR	P36871;A0A3B3ITK7	P36871	Phosphoglucomutase-1
3.55931116416189	A2M	-0.936904375661503	SDIAPVAR	P01023;H0YFH1	P01023	Alpha-2-macroglobulin
4.47163287439014	NES	-0.935599463703958	ALEEQNELLSAELGGLR	P48681	P48681	Nestin
3.85920321210427	RPS3	-0.932159544324333	GLCAIAQAESLR	P23396;F2Z2S8;H0YCJ7;H0YF32	P23396	40S ribosomal protein S3
2.88552361375467	PTRHD1	-0.931270924718542	ELAETLQQK	Q6GMV3	Q6GMV3	Putative peptidyl-tRNA hydrolase PTRHD1
4.37330442312211	OCIAD1	-0.929659058068964	SVPLAATSMLITQGLISK	Q9NX40;D6RG39;D6RIT9;D6R918;D6RBC5;D6RDI5;D6RA54;D6RC55	Q9NX40	OCIA domain-containing protein 1
8.61091150217668	DCTN2	-0.929534150986001	ASVEDADTQSK	Q13561;A8K8J9;A0A7I2V4Y9;A0A7I2V4H4;H0YI98;F8W1I6	Q13561	Dynactin subunit 2
5.20987992399473	RAB23	-0.929015584700656	VVAEVGDIPTVLVQNK	Q9ULC3	Q9ULC3	Ras-related protein Rab-23
2.74066476459886	GLUD1	-0.927604978590865	YNLGLDLR	P00367;A0A804HKE0;P49448	P00367	Glutamate dehydrogenase 1, mitochondrial;Glutamate dehydrogenase 2, mitochondrial
8.08910334768146	TUBA1B	-0.926054234802723	AYHEQLSVAEITNACFEPANQMVK	P68363;C9JDS9;P68366;Q71U36;P0DPH8;P0DPH7;Q6PEY2	Q71U36	Tubulin alpha-1B chain;Tubulin alpha-4A chain;Tubulin alpha-1A chain;Tubulin alpha-3E chain
3.41895234025261	IGHG4	-0.923740799284794	EPQVYTLPPSQEEMTK	A0A286YFJ8;P01861	A0A286YFJ8	Ig gamma-4 chain C region
3.93594866906105	WDR1	-0.920353244194253	GPVTDVAYSHDGAFLAVCDASK	A0A8V8TNT7;O75083;A0A8V8TQK0;A0A8V8TQ74;A0A8V8TP22;A0A8V8TNU2;A0A8V8TQ69	A0A8V8TNT7	WD repeat-containing protein 1
2.55108482054063	NME1-NME2	-0.919497404958714	GDFCIQVGR	Q32Q12;J3KPD9;P22392;E7ERL0;O60361;P15531	Q32Q12	Nucleoside diphosphate kinase;Nucleoside diphosphate kinase B;Putative nucleoside diphosphate kinase;Nucleoside diphosphate kinase A
7.29928685604822	ACTB	-0.909478386421688	LCYVALDFEQEMATAASSSSLEK	P60709;E7EVS6;A0A2R8Y793;A0A6Q8PFE4;P63261;I3L4N8;A0A804GS07;Q6S8J3;A0A2R8YEA7	P63261	Actin, cytoplasmic 1;Actin, cytoplasmic 1, N-terminally processed;Actin, cytoplasmic 2;Actin, cytoplasmic 2, N-terminally processed;POTE ankyrin domain family member E
5.48076696433751	SLC25A4	-0.908706265450879	QLFLGGVDR	P12235;V9GYG0	P12235	ADP/ATP translocase 1
4.12796997938024	PAFAH1B1	-0.903749741139737	FILSCADDK	A0A6Q8PFU3;P43034;A0A6Q8PFT2;I3L3N5	A0A6Q8PFU3	Platelet-activating factor acetylhydrolase IB subunit alpha
5.5806796895085	RAB6A	-0.903320209614255	LQLWDTAGQER	P20340;C9JU14;C9JB90;Q14964;Q9NRW1;J3KR73	P20340	Ras-related protein Rab-6A;Ras-related protein Rab-39A;Ras-related protein Rab-6B
3.26384537773864	CSRP1	-0.902400490032001	NLDSTTVAVHGEEIYCK	P21291;E9PS42	P21291	Cysteine and glycine-rich protein 1
2.27445936037151	ANXA1	-0.895208205299621	SEIDMNDIK	P04083	P04083	Annexin A1
3.36171584602585	PLS3	-0.895087084233422	AVGDGIVLCK	P13797;U3KQI3	P13797	Plastin-3
5.22384030873409	SCRN1	-0.893395084650679	TQSPCFGDDDPAK	Q12765	Q12765	Secernin-1
8.14883480442024	VCP	-0.891755792329257	NAPAIIFIDELDAIAPK	P55072;A0A7I2V540;A0A7P0TAW3;A0A7P0T8Q5;C9JUP7;A0A7P0T8A3;A0A7P0TAQ1;A0A7P0Z4C6;A0A7I2V2Y2;A0A7I2V5G8;A0A7P0TAY0	P55072	Transitional endoplasmic reticulum ATPase
3.2913265180928	HSPA9	-0.88866467315873	DAGQISGLNVLR	P38646;A0A7I2V2G2;A0A7I2YQB2;D6RCD7;A0A7I2V3F7;A0A7I2V2S7;H0Y8K0	P38646	Stress-70 protein, mitochondrial
3.92671971450357	DYNC1LI2	-0.887792661311952	NILVFGEDGSGK	O43237;H3BUM4	O43237	Cytoplasmic dynein 1 light intermediate chain 2
2.34166048469451	FBXO2	-0.887538612295281	SDAGCLYELTVK	Q9UK22;A0A286YF37	Q9UK22	F-box only protein 2
4.01832889641825	DPP3	-0.885606826807965	GEFEGFVAVVNK	Q9NY33;G3V1D3;G3V180	Q9NY33	Dipeptidyl peptidase 3
3.37369219003711	MGST1	-0.885548660785637	VFANPEDCVAFGK	P10620;F5H7F6;F5H6X2	P10620	Microsomal glutathione S-transferase 1
5.80780355553582	DCTN2	-0.883185258101333	VHQLYETIQR	Q13561;A8K8J9;A0A7I2V4Y9;A0A7I2V4H4;H0YI98	Q13561	Dynactin subunit 2
4.41625839884925	ASS1	-0.87982861768793	FELSCYSLAPQIK	P00966;Q5T6L6	P00966	Argininosuccinate synthase
2.57022358390326	FSCN1	-0.879593619094654	YLAADKDGNVTCER	Q16658	Q16658	Fascin
3.09855599620574	CCT6A	-0.878271081471625	GIDPFSLDALSK	P40227	P40227	T-complex protein 1 subunit zeta
6.48315777868772	KPNB1	-0.87820083510808	MELITILEK	Q14974;J3QR48	Q14974	Importin subunit beta-1
4.65396232870805	CLTC	-0.876491702618924	GQCDLELINVCNENSLFK	Q00610;K7EJJ5;A0A8V8TQ14;A0A087WVQ6;A0A8V8TR47;A0A8V8TRF0;A0A8V8TQK1;A0A8V8TRE8;A0A8V8TQK3;A0A8V8TQ18;J3KRF5	Q00610	Clathrin heavy chain 1;Clathrin heavy chain
3.21272470020359	PDCD6IP	-0.875648680363189	VYGGLTTK	Q8WUM4	Q8WUM4	Programmed cell death 6-interacting protein
3.34939711075551	CDC42EP4	-0.875127064504407	KANDGEGGDEEAGTEEAVPR	Q9H3Q1	Q9H3Q1	Cdc42 effector protein 4
1.91629363853816	MGST3	-0.875124918838794	SGLGSGPK	O14880;Q5VV89	O14880	Microsomal glutathione S-transferase 3
5.35986764130203	PABPC1	-0.874832881623032	SLGYAYVNFQQPADAER	P11940;H0YAR2;A0A7I2V649;A0A7I2YQ88;E7EQV3;E7ERJ7;A0A087WTT1;A0A7I2YQ90;H0YBN4;E5RGH3;E5RJB9;E5RH24;E5RHG7;A0A7I2V4L7;B1ANR0;Q13310;B1ANR1	P11940	Polyadenylate-binding protein 1;Polyadenylate-binding protein;Polyadenylate-binding protein 4
4.21370878230721	LRPPRC	-0.874554430659522	GDVENIEVVQK	P42704;A0A804HKI2;A0A804HIN4;A0A804HLG8;A0A804HK30;A0A804HL40;A0A804HKJ0;A0A804HKR3;A0A804HIG4;A0A804HI14;A0A804HJZ1;A0A804HIQ7;A0A804HI40;A0A804HHY9;A0A804HJI0;A0A804HJA1;A0A804HKK7;A0A804HKX6	P42704	Leucine-rich PPR motif-containing protein, mitochondrial
6.17578631724891	ALDOA	-0.874478032914075	RLQSIGTENTEENR	P04075;J3KPS3;H3BQN4;H3BPS8;H3BUH7;H3BR04;H3BMQ8	P04075	Fructose-bisphosphate aldolase A;Fructose-bisphosphate aldolase
5.93853693571478	ATP6V1H	-0.873506946963343	GAVDAAVPTNIIAAK	Q9UI12;E5RK31;E5RJG1;E5RG49;E5RHH0	Q9UI12	V-type proton ATPase subunit H
5.28366377086383	EEF1D	-0.869631772894751	SLAGSSGPGASSGTSGDHGELVVR	P29692;E9PRY8;E9PK01;A0A087X1X7;E9PI39;E9PQ49;E9PL12;E9PPR1;E9PMW7;E9PIZ1;H0YCK7	P29692	Elongation factor 1-delta
4.76680562205986	LPP	-0.868592454594645	GQPFYAVEK	Q93052;A0A087WZF1	Q93052	Lipoma-preferred partner
1.94092284205058	PGM2L1	-0.865417313101617	YVPTPFVPYAVQK	Q6PCE3	Q6PCE3	Glucose 1,6-bisphosphate synthase
2.49863009306456	SNRPE	-0.860668719695373	GDNITLLQSVSN	A6NHK2;P62304	A6NHK2	Small nuclear ribonucleoprotein E
2.90275477582818	AKR1A1	-0.854462129902095	ALEALVAK	P14550	P14550	Alcohol dehydrogenase [NADP(+)]
3.61381337261916	RPL7A	-0.853199804912914	NFGIGQDIQPK	P62424;Q5T8U3	P62424	60S ribosomal protein L7a
3.83049523548867	PDAP1	-0.853011075034738	QYTSPEEIDAQLQAEK	Q13442;F8WBW6	Q13442	28 kDa heat- and acid-stable phosphoprotein
3.20663458570019	AHNAK	-0.852434369959784	GEGPEVDVK	Q09666	Q09666	Neuroblast differentiation-associated protein AHNAK
4.97389711646558	VDAC3	-0.851922388688068	CNTPTYCDLGK	E5RFP6;E5RFL1;Q9Y277;E5RJN6;E5RHZ6;E5RHE1	Q9Y277	Voltage-dependent anion-selective channel protein 3
2.84843315447514	APOB	-0.851812228518942	IEIPLPFGGK	P04114	P04114	Apolipoprotein B-100;Apolipoprotein B-48
4.57045263058038	MYH10	-0.851284246553074	NQILQNEK	A0A8I5KZ38;P35580	A0A8I5KZ38	Myosin-10
3.39770317858889	PSMC3	-0.850536377357573	VDILDPALLR	R4GNH3;E9PKD5;E9PM69;P17980	R4GNH3	26S protease regulatory subunit 6A
5.64320306262129	RAP2A	-0.849451869692315	YDPTIEDFYR	P10114;F6U784;P61225;Q9Y3L5	P10114	Ras-related protein Rap-2a;Ras-related protein Rap-2b;Ras-related protein Rap-2c
6.81555777004518	FLOT1	-0.849361228130081	LPQVAEEISGPLTSANK	O75955;A0A140T9R1;A0A140T9W4;A0A140T974	O75955	Flotillin-1
7.51344364950873	C14orf166	-0.847953179834241	LLHIEELR	Q9Y224	Q9Y224	UPF0568 protein C14orf166
3.47061275228972	GAPDH	-0.846511126512831	VVDLMAHMASKE	P04406;E7EUT5	P04406	Glyceraldehyde-3-phosphate dehydrogenase
3.61640879740072	PSAT1	-0.845684161714532	GVGISVLEMSHR	Q9Y617	Q9Y617	Phosphoserine aminotransferase
4.4225796312464	PKM	-0.845451198856939	APIIAVTR	A0A804F6T5;A0A804F729;H3BTN5;P14618;A0A8V8TNX9;B4DNK4	P14618	Pyruvate kinase;Pyruvate kinase PKM
1.86568693212961	GC	-0.84494257196784	SLGECCDVEDSTTCFNAK	D6RF35;P02774	D6RF35	Vitamin D-binding protein
5.46452246118568	DDX17	-0.843435400893742	STCIYGGAPK	A0A5H1ZRQ2;A0A1X7SBZ2;Q92841;J3KTA4;P17844;A0A0G2JLI4;A0A7I2V507;A0A7I2V2S0;A0A7I2V5F5;J3KRZ1;J3QRQ7	A0A5H1ZRQ2	Probable ATP-dependent RNA helicase DDX17;Probable ATP-dependent RNA helicase DDX5
6.23116121763322	PPIF	-0.842759990082546	FPDENFTLK	P30405;R4GN99;H0Y548	P30405	Peptidyl-prolyl cis-trans isomerase F, mitochondrial;Peptidyl-prolyl cis-trans isomerase
3.74564813543638	CLTC	-0.841384785080498	LECSEELGDLVK	Q00610;K7EJJ5;A0A8V8TQ14;A0A087WVQ6;A0A8V8TR47;A0A8V8TRF0;A0A8V8TQK1;A0A8V8TRE8;A0A8V8TQK3;A0A8V8TQ18;P53675;A0A087WX41	Q00610	Clathrin heavy chain 1;Clathrin heavy chain;Clathrin heavy chain 2
3.43347571260175	YWHAE	-0.83888914571567	LICCDILDVLDK	P62258;K7EIT4	P62258	14-3-3 protein epsilon
2.50449867162899	ALDH6A1	-0.834649196673523	QGIQFYTQLK	Q02252;G3V4Z4	Q02252	Methylmalonate-semialdehyde dehydrogenase [acylating], mitochondrial
5.53382073679457	RANBP1	-0.827007624981078	FLNAENAQK	F6WQW2;P43487;C9JXG8;C9JGV6	F6WQW2	Ran-specific GTPase-activating protein
3.92045299801481	GSTM3	-0.822845114530487	ITQSNAILR	P21266;A0A3B3IRM5;Q5T8R1;P46439;E9PHN6;F6XZQ7;P28161;E9PHN7;E9PLF1	P21266	Glutathione S-transferase Mu 3;Glutathione S-transferase Mu 5;Glutathione S-transferase Mu 2
5.01857769492304	HNRNPA1	-0.820420567716726	GFAFVTFDDHDSVDK	P09651;A0A7I2V3R8;F8W6I7;A0A7I2V3W0;A0A7I2YQX9;A0A7I2V2L6;F8VTQ5;Q32P51;F8VZ49;A0A2R8Y4L2;H0YH80;A0A7I2V5U9	P09651	Heterogeneous nuclear ribonucleoprotein A1;Heterogeneous nuclear ribonucleoprotein A1, N-terminally processed;Heterogeneous nuclear ribonucleoprotein A1-like 2
5.00167353269236	DNM1L	-0.818686475299976	ALQGASQIIAEIR	O00429;A0A8V8TQT5	O00429	Dynamin-1-like protein
2.8937574632964	MDH2	-0.818073005567898	GYLGPEQLPDCLK	P40926	P40926	Malate dehydrogenase, mitochondrial
2.32149969713027	AHSG	-0.818059055397118	EHAVEGDCDFQLLK	P02765;C9JV77	P02765	Alpha-2-HS-glycoprotein;Alpha-2-HS-glycoprotein chain A;Alpha-2-HS-glycoprotein chain B
6.36922660462978	IMMT	-0.817701228098436	SEFEQNLSEK	C9J406;H7C463;Q16891;B9A067	Q16891	MICOS complex subunit MIC60
3.33511413470794	NDUFV2	-0.815915361622518	AAAVLPVLDLAQR	E7EPT4;P19404	E7EPT4	NADH dehydrogenase [ubiquinone] flavoprotein 2, mitochondrial
3.91096858614594	ETFA	-0.812884525531395	LGGEVSCLVAGTK	P13804;H0YLU7;A0A8I5KVL5;A0A8I5KYH4;A0A8I5KYP7;A0A8I5KUF3;H3BV91;A0A0S2Z3M4;H0YKF0;J3KN60;A0A8I5KU27	P13804	Electron transfer flavoprotein subunit alpha, mitochondrial
3.7106161996585	APEX1	-0.810103432190689	EAAGEGPALYEDPPDQK	P27695;G3V3M6;G3V5Q1;G3V3C7;G3V5D9;A0A0C4DGK8;G3V5M0;G3V359;G3V3Y6	P27695	DNA-(apurinic or apyrimidinic site) lyase;DNA-(apurinic or apyrimidinic site) lyase, mitochondrial
7.81725918215013	DLD	-0.808869906853546	IDVSIEAASGGK	P09622;E9PEX6	P09622	Dihydrolipoyl dehydrogenase, mitochondrial;Dihydrolipoyl dehydrogenase
2.82400319991324	PLCD1	-0.808767291429368	NDFIGQSTIPLNSLK	P51178	P51178	1-phosphatidylinositol 4,5-bisphosphate phosphodiesterase delta-1
4.0909152905408	PLEC	-0.808612451533025	SLSAIYLEK	A0A8I5KSD5;A0A8I5KUE3;A0A8I5KYZ1;E9PMV1;Q15149;H0YDN1	A0A8I5KSD5	Plectin
2.35660408116032	TNC	-0.806953324851665	AVDIPGLK	J3QSU6;H0YGZ3;P24821;E9PC84	P24821	Tenascin
2.95884269467918	CRYAB	-0.806558582660827	APSWFDTGLSEMR	P02511;E9PJL7;E9PRA8;E9PS12	P02511	Alpha-crystallin B chain
2.32265872026133	ATP1A2	-0.804963440786709	DTAGDASESALLK	B1AKY9;P50993;H0Y7C1	B1AKY9	Sodium/potassium-transporting ATPase subunit alpha-2
6.76398383828625	HNRNPU	-0.804036474702033	GYFEYIEENK	A0A1W2PPS1;A0A1W2PP35;Q5RI18;A0A1W2PRI6;Q00839	Q00839	Heterogeneous nuclear ribonucleoprotein U
5.53894912358495	RTCB	-0.80396483993761	NVTDVVNTCHDAGISK	Q9Y3I0	Q9Y3I0	tRNA-splicing ligase RtcB homolog
2.61940932573566	HPRT1	-0.803515140763061	VIGGDDLSTLTGK	P00492	P00492	Hypoxanthine-guanine phosphoribosyltransferase
2.54733438471347	FAM213A	-0.799151769144969	SMLDQLGVPLYAVVK	Q9BRX8	Q9BRX8	Redox-regulatory protein FAM213A
1.98220276274126		-0.798032213713635	AEEAGIGDTPSLEDEAAGHVTQAR	A0A7P0T936	A0A7P0T936
2.51337441095856	IGHA1	-0.793866006691348	SVTCHVK	A0A286YEY1;P01876;A0A0G2JMB2;A0A286YEY5;P01877	A0A286YEY1	Ig alpha-1 chain C region;Ig alpha-2 chain C region
3.52106658922347	CDC42	-0.789299789426679	DDPSTIEK	P60953;A0A8Q3WLC5;A0A590UJK8;A0A8Q3SI43;Q5JYX0	P60953	Cell division control protein 42 homolog
4.94258149179883	PKM	-0.788066911460324	IYVDDGLISLQVK	A0A804F6T5;A0A804F729;H3BTN5;A0A8V8TMM5;H3BQ34;P14618;A0A8V8TNX9;B4DNK4	P14618	Pyruvate kinase;Pyruvate kinase PKM
2.46541286002123	ATP1A1	-0.787099620564417	NIAFFSTNCVEGTAR	P05023	P05023	Sodium/potassium-transporting ATPase subunit alpha-1
3.4697252163858	RUVBL1	-0.783122893253511	ALESSIAPIVIFASNR	Q9Y265;E7ETR0;H7C4G5;J3QLR1;H7C4I3	Q9Y265	RuvB-like 1
1.43763436362994	HBD	-0.782229296160354	VVAGVANALAHK	P02042;P68871	P68871	Hemoglobin subunit delta;Hemoglobin subunit beta;LVV-hemorphin-7;Spinorphin
6.15549963368881	ANP32A	-0.781486330901019	VSGGLEVLAEK	H0YN26;P39687;O43423	H0YN26	Acidic leucine-rich nuclear phosphoprotein 32 family member A;Acidic leucine-rich nuclear phosphoprotein 32 family member C
2.48289893357482	APOB	-0.781084356897257	SVSLPSLDPASAK	P04114;A8MUN2	P04114	Apolipoprotein B-100;Apolipoprotein B-48
5.74912195673465	PSMC1	-0.78026896525513	VVGSELIQK	P62191	P62191	26S protease regulatory subunit 4
3.97520407516875	APEH	-0.779554645344615	SALYYVDLIGGK	C9JIF9;P13798;H7C393;H7C1U0;C9JLK2	C9JIF9	Acylamino-acid-releasing enzyme
2.73327243708488	MYH10	-0.770855168049986	TTLQVDTLNAELAAER	A0A8I5KZ38;P35580	A0A8I5KZ38	Myosin-10
3.16038249980773	AIFM1	-0.766946723413738	DGEQHEDLNEVAK	A0A6Q8PFM5;O95831;A0A6Q8PHC0;A0A6Q8PHJ9;A0A7I2PK44;A0A6Q8PG15;A0A6Q8PFE1;E9PMA0;A0A6Q8PHJ4	A0A6Q8PFM5	Apoptosis-inducing factor 1, mitochondrial
3.51300394303656	HSP90B1	-0.766224346191368	DISTNYYASQK	P14625;A0A7P0TAT8;H0YIV0;A0A7P0TAE1;A0A087WT78;A0A7P0T917	P14625	Endoplasmin
3.57882420012107	RPA1	-0.766162058846517	AAGPSLSHTSGGTQSK	P27694	P27694	Replication protein A 70 kDa DNA-binding subunit;Replication protein A 70 kDa DNA-binding subunit, N-terminally processed
4.9736165455765	HSP90AB1	-0.765054913847284	HFSVEGQLEFR	P08238;Q58FF7;P07900;Q14568;Q58FG1	P08238	Heat shock protein HSP 90-beta;Putative heat shock protein HSP 90-beta-3;Heat shock protein HSP 90-alpha;Heat shock protein HSP 90-alpha A2;Putative heat shock protein HSP 90-alpha A4
1.7810767889621	EPHX1	-0.764255877381021	DVELLYPVK	P07099	P07099	Epoxide hydrolase 1
3.07424529405813	HSPA5	-0.764071375284005	ALSSQHQAR	P11021;A0A7P0TB36;A0A7P0TAI0	P11021	78 kDa glucose-regulated protein
4.24778420235705	NPEPPS	-0.76382241089913	FALEVAAK	P55786;E9PLK3;A0A7I2V3W8;A0A7I2V389;A0A8V8TQ95;E9PPZ2;A6NEC2	P55786	Puromycin-sensitive aminopeptidase;Puromycin-sensitive aminopeptidase-like protein
2.11863534688783	NCEH1	-0.763368768515912	SAPLIADQAVLQLLPK	Q6PIU2;A0A0A0MTJ9	Q6PIU2	Neutral cholesterol ester hydrolase 1
3.50615827657804	ATP1A3	-0.763323796540499	NLEAVETLGSTSTICSDK	A0A2R8YEY8;A0A0A0MT26;P13637;M0R116;B1AKY9;P50993;H0Y7C1;E9PRA5;A0A669K9X0;P05023	P05023	Sodium/potassium-transporting ATPase subunit alpha-3;Sodium/potassium-transporting ATPase subunit alpha-2;Sodium/potassium-transporting ATPase subunit alpha-1
2.93972161473057	VIM	-0.762733326183463	MALDIEIATYR	P08670;B0YJC4;B0YJC5;P41219;H7C5W5	P08670	Vimentin;Peripherin
3.92139835875771	HSD17B4	-0.760015039349144	VVLVTGAGAGLGR	P51659;E7EPL9;A0A2R8YD50;A0A804HK65;A0A804HKU2;E7ER27;A0A804HIR1;A0A2R8YDT8;A0A2R8YF45;A0A804HLJ0;A0A804HKT2;A0A2R8YEG2	P51659	Peroxisomal multifunctional enzyme type 2;(3R)-hydroxyacyl-CoA dehydrogenase;Enoyl-CoA hydratase 2
3.69507971642676	FABP7	-0.757399605350061	VEAFCATWK	O15540	O15540	Fatty acid-binding protein, brain
3.37008010055196	ACADVL	-0.754260329766707	ELSGLGSALK	P49748;G3V1M7	P49748	Very long-chain specific acyl-CoA dehydrogenase, mitochondrial
4.5710417305054	CBR1	-0.753306683677841	GIGLAIVR	P16152;E9PQ63;A8MTM1	P16152	Carbonyl reductase [NADPH] 1
2.56632150457351	H3F3B	-0.752274783124978	EIAQDFK	K7EMV3;A0A590UJJ6;B4DEB1;K7EK07;K7ES00;P84243	K7EMV3	Histone H3;Histone H3.3
4.77046799559839	USP5	-0.752202189849182	SSENPNEVFR	P45974	P45974	Ubiquitin carboxyl-terminal hydrolase 5
1.88950756859007	TUFM	-0.751709486611865	GEETPVIVGSALCALEGR	P49411	P49411	Elongation factor Tu, mitochondrial
3.53086172907517	GPD2	-0.748427143701437	SEISLLPSDIDR	P43304	P43304	Glycerol-3-phosphate dehydrogenase, mitochondrial
4.81685943511477	GSTM3	-0.747764282478866	GLAHAIR	P21266;A0A3B3IRM5;Q5T8R1;P46439;P09488;E7EWW9;B9ZVX7;Q03013;H3BQT3	P21266	Glutathione S-transferase Mu 3;Glutathione S-transferase Mu 5;Glutathione S-transferase Mu 1;Glutathione S-transferase Mu 4
2.485153586916	GDI1	-0.745812279493971	NTNDANSCQIIIPQNQVNR	P31150;P50395;Q5SX91	P50395	Rab GDP dissociation inhibitor alpha;Rab GDP dissociation inhibitor beta
4.27985597666049	CLTC	-0.744649155658077	CNEPAVWSQLAK	Q00610;K7EJJ5;A0A8V8TQ14;A0A087WVQ6;A0A8V8TR47;A0A8V8TRF0;A0A8V8TQK1;A0A8V8TRE8;A0A8V8TQK3;A0A8V8TQ18;J3KRF5	Q00610	Clathrin heavy chain 1;Clathrin heavy chain
3.38144711327085	WDR1	-0.742098796536977	VFASLPQVER	A0A8V8TNT7;O75083;A0A8V8TQK0;A0A8V8TQ74;A0A8V8TP22;A0A8V8TNU2;A0A8V8TP31;D6RD66;A0A8V8TPA9	A0A8V8TNT7	WD repeat-containing protein 1
4.68276476811935	GNAI2	-0.739113523912701	IIHEDGYSEEECR	P04899	P04899	Guanine nucleotide-binding protein G(i) subunit alpha-2
3.05540901954934	EPB41L2	-0.738610330566933	GLSPAQADSQFLENAK	E9PHY5;E9PK52;E9PII3;A0A2R8Y5B3;O43491	O43491	Band 4.1-like protein 2
2.66012420167462	FBN1	-0.735450085320256	AGYQSTLTR	P35555	P35555	Fibrillin-1
4.0549765076229	PCCB	-0.733762357553298	LVPELDTIVPLESTK	E9PEC3;E7ETT4;E7EUY3;E7ETT1;E9PDR0;C9JQS9;E7EX59;P05166;F8WBI9	E9PEC3	Propionyl-CoA carboxylase beta chain, mitochondrial
3.52448332205798	SLC25A4	-0.733503590354865	EFHGLGDCIIK	P12235;V9GYG0	P12235	ADP/ATP translocase 1
4.13125958281544	CAP1	-0.733021327345209	VENQENVSNLVIEDTELK	Q01518	Q01518	Adenylyl cyclase-associated protein 1
3.83967004100924	MATR3	-0.732792027734897	GDADQASNILASFGLSAR	P43243;A8MXP9;A0A0R4J2E8;D6REM6;D6R991	P43243	Matrin-3
3.00045339038744	GFAP	-0.730454834313555	ETSLDTK	A0A1X7SBR3;P14136;A0A1W2PR46;A0A1W2PRT3;K7EPI4;A0A1W2PPA3;A0A1W2PP21;A0A1W2PPL2	A0A1X7SBR3	Glial fibrillary acidic protein
3.08209357967133	CLTC	-0.728299052462998	SVDPTLALSVYLR	Q00610;K7EJJ5;A0A8V8TQ14;A0A087WVQ6;A0A8V8TR47;A0A8V8TRF0;A0A8V8TQK1;A0A8V8TRE8;A0A8V8TQK3;A0A8V8TQ18	Q00610	Clathrin heavy chain 1;Clathrin heavy chain
3.10614461601293	NNT	-0.727670778097077	MATQASTLYSNNITK	Q13423;A0A590UK15;A0A590UJM2;A0A590UK29;E9PCX7;A0A590UJI3	Q13423	NAD(P) transhydrogenase, mitochondrial
2.92671581727003	IGHG1	-0.725955780561675	FNWYVDGVEVHNAK	P01857;A0A0A0MS08	P01857	Ig gamma-1 chain C region
3.39383313710308	MDH2	-0.725466776232828	EGVVECSFVK	P40926;G3XAL0	P40926	Malate dehydrogenase, mitochondrial;Malate dehydrogenase
4.829827864502	GSTO1	-0.724853456054221	LLPDDPYEK	P78417;Q5TA02;Q5TA01	P78417	Glutathione S-transferase omega-1
4.05925254368406	TF	-0.720259883695028	KPVEEYANCHLAR	P02787	P02787	Serotransferrin
5.01956348612845	LMNB1	-0.719594767520374	LAVYIDK	P20700;E9PBF6;A0A0D9SFE5;A0A0D9SFY5	P20700	Lamin-B1
3.16412119325654	CAST	-0.713836934688416	QAEPELDLR	A0A6Q8PH20;A0A0C4DGB5;P20810;B7Z574;A0A6Q8PG72;E9PCH5;A0A6Q8PGG5;E7EVY3;E7ES10;E9PDE4;A0A6Q8PFE5;A0A6Q8PFF6;H0Y7F0;H0Y9H6;E7EQ12;D6RAA8;D6RC54	A0A6Q8PH20	Calpastatin
1.95963964794256	RPS3	-0.713127731497992	FVADGIFK	P23396;E9PL09;F2Z2S8;H0YCJ7;E9PPU1;E9PQ96;E9PJH4;E9PK82;E9PQX2	P23396	40S ribosomal protein S3
2.83175806959223	PSMD1	-0.712496193972501	VSTAVLSITAK	A0A087WW66;Q99460;A0A7I2V2K8;A0A7I2YQY1;A0A7I2V262;A0A7I2V5C8;A0A7I2V479;A0A7I2V641	A0A087WW66	26S proteasome non-ATPase regulatory subunit 1
3.16600754147759	MAP4	-0.712299797535789	TAGPIASAQK	A0A804HKE7;B5MEG9;E7EVA0;P27816	A0A804HKE7	Microtubule-associated protein;Microtubule-associated protein 4
5.19106612340142	XRCC6	-0.707261515019292	DSLIFLVDASK	P12956	P12956	X-ray repair cross-complementing protein 6
1.46511339012398	NEFL	-0.707102579758926	EGLEETLR	P07196	P07196	Neurofilament light polypeptide
3.49758942692729	P4HB	-0.706419902362607	ITEFCHR	P07237;A0A7P0TA71;A0A7P0TA35;A0A7P0TB26;I3L4M2;A0A7P0T8J3;A0A7P0T8C0;A0A7P0T8X1;A0A7P0TA97;H7BZ94;A0A7P0T9K9;I3L3P5;I3L0S0;A0A7P0T9U6;H0Y3Z3;A0A7P0T9D6;I3L514;B3KTQ9	P07237	Protein disulfide-isomerase
2.26863804239958	FLNC	-0.699517918073318	QAPSIATIGSTCDLNLK	Q14315	Q14315	Filamin-C
1.86037973725884	MYH9	-0.692366744069891	IAEFTTNLTEEEEK	A0A8I5KWT8;P35579	A0A8I5KWT8	Myosin-9
3.16767989039048	CCT2	-0.690718218548731	ASLSLAPVNIFK	P78371;F5GWF6;F8VQ14	P78371	T-complex protein 1 subunit beta
2.0504634512274	SEC22B	-0.690484563257037	DLQQYQSQAK	O75396	O75396	Vesicle-trafficking protein SEC22b
3.18070693063334	MAP1B	-0.689773839813742	NVDVEFFK	P46821	P46821	Microtubule-associated protein 1B;MAP1B heavy chain;MAP1 light chain LC1
4.91584579701273	TUBA8	-0.684972314875234	AVCMLSNTTAIAEAWAR	C9J2C0;Q9NY65;A0A7P0T945;V9GZ17;P68363;P68366;Q71U36;P0DPH8;P0DPH7;Q6PEY2	Q71U36	Tubulin alpha-8 chain;Tubulin alpha-1B chain;Tubulin alpha-4A chain;Tubulin alpha-1A chain;Tubulin alpha-3E chain
4.26796043288858	VPS35	-0.684715561467138	LLDEAIQAVK	Q96QK1;I3L4S0;A0A1W2PP10;A0A3B3ITD4	Q96QK1	Vacuolar protein sorting-associated protein 35
2.17772057152286	ABAT	-0.684661208804358	GVVLGGCGDK	H3BRN4;P80404	H3BRN4	4-aminobutyrate aminotransferase, mitochondrial
2.65144347076493	CA1	-0.683633401583541	NGPEQWSK	P00915;E5RHP7;E5RH81;E5RIF9;E5RG43;E5RGU8;E5RFL2;E5RII2;E5RHS7	P00915	Carbonic anhydrase 1
2.95709244089108	VCL	-0.678852882270109	IPTISTQLK	P18206	P18206	Vinculin
5.46917683969678	ARPC4-TTLL3	-0.673848178178411	ELLLQPVTISR	F8WCF6;P59998;F8WDD7;A0A0A6YYG9;H7C0A3	F8WCF6	Actin-related protein 2/3 complex subunit 4
2.21962578691701	IGHV3-66	-0.671217965199189	AEDTAVYYCAR	P0DP02;P01772;A0A0C4DH42;A0A0J9YVY3;A0A0B4J1X5;A0A0B4J1V1;P01767;P01763;P01762	P0DP02	Ig heavy chain V-III region KOL;Ig heavy chain V-III region BUT;Ig heavy chain V-III region WEA;Ig heavy chain V-III region TRO
5.85178853686229	DPYSL2	-0.66870557828383	FQLTDCQIYEVLSVIR	A0A1C7CYX9;Q16555	A0A1C7CYX9	Dihydropyrimidinase-related protein 2
1.49346037857868	SYT1	-0.66679227582433	VQVVVTVLDYDK	J3KQA0;P21579;Q8N9I0	J3KQA0	Synaptotagmin-1;Synaptotagmin-2
5.23536760810185	HEBP1	-0.661784888397563	IPNQFQSDPPAPSDK	A0A3B3IRV5;Q9NRV9;F5GWX2;H0YG71	A0A3B3IRV5	Heme-binding protein 1
3.04012305305043	RHOA	-0.661531908302145	LVIVGDGACGK	P61586;Q5JR07;A0A7I2V3G1;C9JNR4;C9JX21;Q5JR05;A0A7I2YQV1;Q5JR06;E9PN11;U3KQA9;U3KQV3;A0A7I2V5E6;E9PLA2;C9JRM1;E9PQH6;Q5JR08;P08134	P61586	Transforming protein RhoA;Rho-related GTP-binding protein RhoC
3.74849145416169	IMPA1	-0.66102074960416	SLLVTELGSSR	H0YBL1;P29218;E5RG13;E5RIP7	H0YBL1	Inositol monophosphatase 1
2.01809258178548	TLN1	-0.660580413382162	ALGDLISATK	Q9Y490	Q9Y490	Talin-1
2.32509616198223	CLIC1	-0.658111454343254	YLSNAYAR	O00299	O00299	Chloride intracellular channel protein 1
3.3749639069644	SEPT11	-0.656315311349251	SYELQESNVR	D6RGI3;D6RER5;Q9NVA2;D6RDU5;D6RDP1;D6R9Y6	D6RGI3	Septin-11
2.57126557012315	HSD17B12	-0.655843790248036	GAILNISSGSGMLPVPLLTIYSATK	Q53GQ0;A0A1B0GV93;A0A1B0GVY6	Q53GQ0	Very-long-chain 3-oxoacyl-CoA reductase
2.30978275493513	EIF4G1	-0.653337554294955	VEYTLGEESEAPGQR	E7EX73;E9PGM1;E7EUU4;A0A7I2Y1C3;Q04637;H7C0V6	E7EX73	Eukaryotic translation initiation factor 4 gamma 1
2.51946505467596	ABAT	-0.652993425726891	GTFCSFDTPDDSIR	H3BRN4;P80404;H3BNQ7	H3BRN4	4-aminobutyrate aminotransferase, mitochondrial
1.46989953981277	GNAO1	-0.652514067089016	EDGISAAK	P09471;A0A1W2PRJ7;A0A1W2PS82;A0A1W2PRE1;A0A1W2PQK2;A0A087WTB6;A0A6Q8PGR1	P09471	Guanine nucleotide-binding protein G(o) subunit alpha
2.17873533329967	ALDH6A1	-0.652236050350422	LITLEQGK	Q02252	Q02252	Methylmalonate-semialdehyde dehydrogenase [acylating], mitochondrial
4.87841493443829	ACTR3	-0.648593387651172	AEPEDHYFLLTEPPLNTPENR	P61158;B4DXW1;F8WDR7	P61158	Actin-related protein 3
3.64200486323675	TF	-0.648148594525727	ADRDQYELLCLDNTR	P02787;C9JVG0	P02787	Serotransferrin
2.90187291613385	ATP1A3	-0.646115422756834	YNTDCVQGLTHSK	A0A2R8YEY8;A0A0A0MT26;P13637;M0R116;M0QXF2	A0A2R8YEY8	Sodium/potassium-transporting ATPase subunit alpha-3
1.8241258354646	ETFA	-0.643070946608416	AAVDAGFVPNDMQVGQTGK	P13804;H0YLU7;A0A8I5KVL5;A0A8I5KYH4;A0A8I5KYP7;A0A8I5KUF3;H3BV91;A0A0S2Z3M4;H0YKF0;A0A8I5KT03;A0A8I5KUR2;A0A8I5KVC9;H0YK49	P13804	Electron transfer flavoprotein subunit alpha, mitochondrial
2.00331382779726	DCLK1	-0.642756810327145	GIVYAISPDR	O15075;Q5VZY9	O15075	Serine/threonine-protein kinase DCLK1
1.92408859240206	ELAVL1	-0.642720752141692	FAANPNQNK	Q15717	Q15717	ELAV-like protein 1
2.64054244869308	EPB41L3	-0.642269804802808	VILLDGSEYTCDVEK	A8K968;J3QS55;A0A0A0MRA8;Q9Y2J2;A0A0A0MSA4;A0A1B0GTF8	A8K968	Band 4.1-like protein 3;Band 4.1-like protein 3, N-terminally processed
2.80301130730143	S100A11	-0.639439457146959	CIESLIAVFQK	P31949	P31949	Protein S100-A11;Protein S100-A11, N-terminally processed
5.93927703645626	HSPA5	-0.63925626938316	NQLTSNPENTVFDAK	P11021;A0A7P0TB36;A0A7P0TAI0	P11021	78 kDa glucose-regulated protein
4.34302105545147	PDIA3	-0.636706930805336	VDCTANTNTCNK	P30101;A0A8I5KT88;A0A8I5KNU9;A0A8I5KW33;A0A8I5KS72;A0A8I5KW00;A0A8I5QKQ5;A0A8I5KPY2;A0A8I5KXC9;A0A8I5KRV3;A0A8I5KYJ6;A0A8I5KXE2;A0A8I5KP58;A0A8I5QJM1;H7BZJ3	P30101	Protein disulfide-isomerase A3
2.17366776377708	NES	-0.635911664028059	LELQFPR	P48681	P48681	Nestin
3.86542914468813	SUB1	-0.632843166555871	GISLNPEQWSQLK	P53999	P53999	Activated RNA polymerase II transcriptional coactivator p15
3.72911817175542	ALDH9A1	-0.631253122555261	VLCGGDIYVPEDPK	P49189	P49189	4-trimethylaminobutyraldehyde dehydrogenase
1.49927328024352	GNAS	-0.627913196317174	GCLGNSK	P63092;A0A590UJS2;A2A2R6;Q5JWD1	P63092	Guanine nucleotide-binding protein G(s) subunit alpha isoforms short
2.16123852791563	GRHPR	-0.625166756964543	ILDAAGANLK	U3KQ56;Q9UBQ7	U3KQ56	Glyoxylate reductase/hydroxypyruvate reductase
3.99831434305805	TRIM28	-0.623250194181773	LSPPYSSPQEFAQDVGR	Q13263;M0R0K9	Q13263	Transcription intermediary factor 1-beta
3.66488236454723	RPN1	-0.620761096206578	VTAEVVLAHLGGGSTSR	P04843;F8WF32	P04843	Dolichyl-diphosphooligosaccharide--protein glycosyltransferase subunit 1
2.77448245058866	FLNB	-0.620619999829002	APLNVQFNSPLPGDAVK	A0A804HK76;O75369;E7EN95	O75369	Filamin-B
5.56316841815652	CORO1C	-0.619679912992499	NADPILISLK	Q9ULV4;B4E3S0;H0YHL7	Q9ULV4	Coronin-1C;Coronin
3.35584263455493	GDI2	-0.619346007931216	TYDATTHFETTCDDIK	P50395	P50395	Rab GDP dissociation inhibitor beta
3.1834385774853	RAB2A	-0.616353215946054	GAAGALLVYDITR	P61019;E9PKL7;A0A3B3ITL1;Q8WUD1	P61019	Ras-related protein Rab-2A;Ras-related protein Rab-2B
3.16964771692212	LDHB	-0.615291093933311	IVVVTAGVR	A0A5F9ZHM4;P07195;A0A3B3IS95;A8MW50;C9J7H8;F5H793	A0A5F9ZHM4	L-lactate dehydrogenase B chain;L-lactate dehydrogenase
1.83130533827868	UGGT1	-0.61444491523699	VDALLSAQPK	Q9NYU2	Q9NYU2	UDP-glucose:glycoprotein glucosyltransferase 1
3.95099999826101	SLC25A5	-0.61290131773461	AAYFGIYDTAK	P05141	P05141	ADP/ATP translocase 2;ADP/ATP translocase 2, N-terminally processed
3.78654449714351	IDH2	-0.611202209646052	DLAGCIHGLSNVK	P48735	P48735	Isocitrate dehydrogenase [NADP], mitochondrial
2.35018749756043	LANCL1	-0.610036686604673	SLAEGYFDAAGR	O43813;E9PHS0;F8WDS9	O43813	LanC-like protein 1
3.58139461819769	MAPRE1	-0.609512994760139	NIELICQENEGENDPVLQR	Q15691	Q15691	Microtubule-associated protein RP/EB family member 1
2.80495606477663	EIF2S3	-0.608497875725681	LTPLSHEVISR	P41091;Q2VIR3;H7BZU1	P41091	Eukaryotic translation initiation factor 2 subunit 3;Putative eukaryotic translation initiation factor 2 subunit 3-like protein
3.92562824477797	ANXA6	-0.604656907213344	DAISGIGTDEK	P08133;A0A0S2Z377;E5RJF5;E5RK63;E5RI05	P08133	Annexin A6;Annexin
1.93895563628229	VCL	-0.602849463712085	ILGAVAK	P18206	P18206	Vinculin
1.50544001296734	VCL	-0.602662785927003	SLGEISALTSK	P18206	P18206	Vinculin
4.49467068927499	YWHAG	-0.602426680651578	NVTELNEPLSNEER	P61981	P61981	14-3-3 protein gamma;14-3-3 protein gamma, N-terminally processed
4.70101543444506	OLA1	-0.60230356415903	IPAFLNVVDIAGLVK	J3KQ32;Q9NTK5;C9JTK6	J3KQ32	Obg-like ATPase 1
2.48682271455316	AFM	-0.599955136625266	AESPEVCFNEESPK	P43652	P43652	Afamin
4.00019548232302	ATP5O	-0.598658485981551	SFLSQGQVLK	P48047;H7C068	P48047	ATP synthase subunit O, mitochondrial
3.42125053412779	RNPEP	-0.592064852877097	IEPGVDPDDTYNETPYEK	A6NKB8;Q9H4A4;C9JMZ3	A6NKB8	Aminopeptidase B
1.5977996405352	GLTP	-0.591052761182866	AVYDTNPAK	Q9NZD2;F5H0U5	Q9NZD2	Glycolipid transfer protein
1.59323814756386	ARF6	-0.586610624879937	LGQSVTTIPTVGFNVETVTYK	P62330	P62330	ADP-ribosylation factor 6
5.68008119927381	PKM	-0.586332925646143	AEGSDVANAVLDGADCIMLSGETAK	A0A804F6T5;A0A804F729;H3BTN5;P14618;A0A8V8TNX9;B4DNK4	P14618	Pyruvate kinase;Pyruvate kinase PKM
6.90117253645221	ALDOA	-0.585773115653799	FSHEEIAMATVTALR	P04075;J3KPS3;H3BQN4;H3BU78;H3BR68	P04075	Fructose-bisphosphate aldolase A;Fructose-bisphosphate aldolase
2.11958745754034	PGK1	-0.58383921997791	NNQITNNQR	P00558	P00558	Phosphoglycerate kinase 1
2.70319871922727	GSTP1	-0.58323510654948	ALPGQLKPFETLLSQNQGGK	P09211;A0A087X243	P09211	Glutathione S-transferase P
1.65835351903206	MYH9	-0.582925141670487	ANLQIDQINTDLNLER	A0A8I5KWT8;P35579	A0A8I5KWT8	Myosin-9
5.23080381557779	OTUB1	-0.582672499585897	EYAEDDNIYQQK	Q96FW1;F5GYN4;F5H6Q1;F5GYJ8	Q96FW1	Ubiquitin thioesterase OTUB1
1.63411231136406	HP	-0.579682946442203	VMPICLPSK	P00738;J3QR68;H0Y300;A0A0C4DGL8;J3QLC9;P00739;H3BS21	P00738	Haptoglobin;Haptoglobin alpha chain;Haptoglobin beta chain;Haptoglobin-related protein
1.1533518936171	PLG	-0.579378654469143	FSPATHPSEGLEENYCR	P00747	P00747	Plasminogen;Plasmin heavy chain A;Activation peptide;Angiostatin;Plasmin heavy chain A, short form;Plasmin light chain B
2.17788752758661	PFN1	-0.578403061492877	DSLLQDGEFSMDLR	P07737;K7EJ44	P07737	Profilin-1
1.45010202021419	FGF1	-0.577987197287042	AEGEITTFTALTEK	P05230;C9JUP6;C9JDC5;B5MCF4	P05230	Fibroblast growth factor 1
2.94218583113257	PLEC	-0.576314947686412	ATTAALLLEAQAATGFLVDPVR	A0A8I5KSD5;A0A8I5KUE3;A0A8I5KYZ1;E9PMV1;Q15149;H0YDN1	A0A8I5KSD5	Plectin
2.39186070653047	LAP3	-0.573536742817272	GVLFASGQNLAR	P28838;H0Y9Q1	P28838	Cytosol aminopeptidase
2.23233908257378	GLUD1	-0.571200627486475	CAVVDVPFGGAK	P00367;A0A804HJD7;A0A804HKE0;P49448;A0A804HJZ0	P00367	Glutamate dehydrogenase 1, mitochondrial;Glutamate dehydrogenase 2, mitochondrial
2.41976916354031	ACO2	-0.570265585725958	SQFTITPGSEQIR	A0A7I2V3U0;A0A7I2V586;A0A7I2V3F1;A2A274;Q99798;A0A7I2V5T4;A0A7I2V5A1;A0A7I2V614;A0A7I2V538	A0A7I2V3U0	Aconitate hydratase, mitochondrial
5.30943918767111	ENOPH1	-0.568286911025643	VYIYSSGSVEAQK	D6RA00;Q9UHY7	D6RA00	Enolase-phosphatase E1
2.28860728399446	NCAM1	-0.568067476966164	FFLCQVAGDAK	A0A087WWD4;P13591;A0A087WTF6;A0A087WX77;A0A087WV75;H7BYX6;A0A087WTE4	A0A087WWD4	Neural cell adhesion molecule 1
4.19450413605025	DPYSL2	-0.567877100941471	THNSSLEYNIFEGMECR	A0A1C7CYX9;Q16555	A0A1C7CYX9	Dihydropyrimidinase-related protein 2
2.18406149186255	CS	-0.566850661350922	GFSIPECQK	O75390;B4DJV2;A0A0C4DGI3;F8VRI6;F8W1S4;H0YH82;F8W4S1;F8VTT8;F8VPA1;F8VPF9;F8VWQ5;F8VX68;F8VRP1;F8W642;F8VX07;F8VZK9	O75390	Citrate synthase, mitochondrial;Citrate synthase
1.81049088695301	ATP1A2	-0.564258048268543	AGQENISVSK	B1AKY9;P50993;H0Y7C1	B1AKY9	Sodium/potassium-transporting ATPase subunit alpha-2
2.58781054099347	AHCY	-0.559569284468043	GISEETTTGVHNLYK	P23526	P23526	Adenosylhomocysteinase
2.45655416598784	PLEC	-0.557993802140382	DTHDQLSEPSEVR	A0A8I5KSD5;A0A8I5KUE3;A0A8I5KYZ1;E9PMV1;Q15149;H0YDN1	A0A8I5KSD5	Plectin
2.22559626187175	COL6A3	-0.557041052593426	VVIHFTDGADGDLADLHR	P12111	P12111	Collagen alpha-3(VI) chain
1.91049313379286	CD44	-0.556836777248166	ALSIGFETCR	H0YD13;P16070;H0Y2P0;H0YDW7;H0YCV9;H0Y5E4;E9PKC6;H0YDX6;H0YD17	H0YD13	CD44 antigen
1.25120140417132	PGK1	-0.553244607963345	ACANPAAGSVILLENLR	P00558	P00558	Phosphoglycerate kinase 1
2.00237995345724	GBE1	-0.55256148242307	VALILQNVDLPN	E9PGM4;Q04446	E9PGM4	1,4-alpha-glucan-branching enzyme
4.33665347166743	RAC2	-0.551874891397628	YLECSALTQR	P15153;B1AH77;B1AH78;B1AH80;J3KSC4;J3QLK0;P63000;P60763	P63000	Ras-related C3 botulinum toxin substrate 2;Ras-related C3 botulinum toxin substrate 1;Ras-related C3 botulinum toxin substrate 3
2.67343376427212	KTN1	-0.551803323914382	AQQSLELIQSK	Q86UP2;G3V4Y7;B7Z6P3;H0YJP2	Q86UP2	Kinectin
3.24278271515197	HSPA8	-0.551589338075031	GPAVGIDLGTTYSCVGVFQHGK	P11142;E9PKE3;E9PNE6;E9PLF4;E9PQQ4;E9PQK7;E9PI65;E9PPY6;E9PN25;E9PK54	P11142	Heat shock cognate 71 kDa protein
3.5488606806676	PCMT1	-0.551037311994217	DDPTLLSSGR	A0A3F2YNX8;P22061;F6S8N6	A0A3F2YNX8	Protein-L-isoaspartate(D-aspartate) O-methyltransferase;Protein-L-isoaspartate O-methyltransferase
1.33302620800534	APOE	-0.550552199476145	LGPLVEQGR	P02649;H0Y7L5;E9PEV4;E7ERP7	P02649	Apolipoprotein E
4.36345868045672	KIF5B	-0.54999978819608	ADLAECNIK	P33176	P33176	Kinesin-1 heavy chain
5.57584427624961	LDHB	-0.549234000796621	FIIPQIVK	A0A5F9ZHM4;P07195;A0A3B3IS95;A8MW50;C9J7H8	A0A5F9ZHM4	L-lactate dehydrogenase B chain;L-lactate dehydrogenase
3.59317148321646	QKI	-0.548390482857146	QLEAETGCK	Q96PU8;F5GXS8;F5GYM3;F5H8C8	Q96PU8	Protein quaking
2.01841115712851	HSPD1	-0.548298316923055	GANPVEIR	P10809;A0A7I2V599;A0A7I2V2X6;A0A7I2YQK6;A0A7I2V5M1;A0A7I2V5K3;A0A7I2YQ71;A0A7I2V369;E7ESH4;E7EXB4	P10809	60 kDa heat shock protein, mitochondrial
1.69647720736635	TPM1	-0.547117028046738	ETAEADVASLNR	H0YKJ4;H0YK48;A0A494BZZ2;H7BYY1;F5H7S3;B7Z596	H0YKJ4
1.69104654322361	SRSF1	-0.546920457143675	SHEGETAYIR	J3KTL2;Q07955;J3KSR8	J3KTL2	Serine/arginine-rich splicing factor 1
2.72845165013202	MDH1	-0.546653248234229	VIVVGNPANTNCLTASK	P40925;A0A5K1VW95;B9A041;C9JF79;C9JRL4	P40925	Malate dehydrogenase, cytoplasmic;Malate dehydrogenase
3.72600626993196	ACTN1	-0.545506892421029	ASFNHFDR	P12814;A0A804HII9;A0A804HKE2;A0A804HLD0;A0A804HK61;A0A7I2V4Y4;A0A804HIN7;A0A804HL31;A0A804HLF4;A0A804HJU8;H9KV75;H7C5W8;H0YJW3;A0A494C1A0;P35609;A0A804HI95;A0A087WSZ2;H0YJ11;Q08043;A0A494C060	P12814	Alpha-actinin-1;Alpha-actinin-2;Alpha-actinin-3
1.33902068372946	NEFL	-0.544944738190283	VHELEQQNK	P07196	P07196	Neurofilament light polypeptide
2.11449986989999	PYGB	-0.543597814102064	LLPLVSDEVFIR	P11216	P11216	Glycogen phosphorylase, brain form
2.03767874567993	TLN1	-0.539860445545293	CTQDLGNSTK	Q9Y490	Q9Y490	Talin-1
3.66329308853512	PYGB	-0.539745227620006	VIFLENYR	P11216;H0Y4Z6;P06737;E9PK47;P11217	P11216	Glycogen phosphorylase, brain form;Alpha-1,4 glucan phosphorylase;Glycogen phosphorylase, liver form;Glycogen phosphorylase, muscle form
3.24439903922453	NPEPPS	-0.53847410810942	LSVEGFAVDK	P55786;E9PLK3	P55786	Puromycin-sensitive aminopeptidase
2.57730881603414	DUSP3	-0.537926316396757	AADFIDQALAQK	P51452;K7ES89;K7ELG5	P51452	Dual specificity protein phosphatase 3
2.89528650280853	CRK	-0.536413728445768	DSSTSPGDYVLSVSENSR	P46108;I3L297	P46108	Adapter molecule crk
2.98599239420889	HSPD1	-0.532504314116456	CEFQDAYVLLSEK	P10809;A0A7I2V599;A0A7I2V2X6;A0A7I2YQK6;A0A7I2V5M1;A0A7I2V5K3;A0A7I2YQ71;A0A7I2V369	P10809	60 kDa heat shock protein, mitochondrial
1.95590449557543	NNT	-0.532436947723512	AAALEQFK	Q13423;A0A590UJM2;A0A590UK29;E9PCX7;A0A590UJI3	Q13423	NAD(P) transhydrogenase, mitochondrial
2.05005671914609	DPYSL2	-0.530858532102271	NLHQSGFSLSGAQIDDNIPR	A0A1C7CYX9;Q16555	A0A1C7CYX9	Dihydropyrimidinase-related protein 2
1.18147132996276	PCBP3	-0.528703524002975	LVVPASQCGSLIGK	E9PFP8;P57721;J3QT27;H3BND9;F8VZX2;Q15366;H3BRU6;F8W0G4;F8VXH9;F8W1G6	F8VZX2	Poly(rC)-binding protein 3;Poly(rC)-binding protein 2
2.04724179093309	IGHG1	-0.52859936661341	TPEVTCVVVDVSHEDPEVK	P01857;A0A0A0MS08;A0A0A0MS07	P01857	Ig gamma-1 chain C region
2.25113562301351	SCP2	-0.528395246815952	LEEEGEQFVK	P22307;H0YF61	P22307	Non-specific lipid-transfer protein
2.0573711235723	SPTBN1	-0.526567640900612	HYASEEIK	Q01082;A0A087WUZ3	Q01082	Spectrin beta chain, non-erythrocytic 1
5.81318225977198	RAN	-0.525433221527121	VCENIPIVLCGNK	P62826;B5MDF5;J3KQE5;F5H018;B4DV51	P62826	GTP-binding nuclear protein Ran
1.33156526283617	GNG2	-0.5231838892468	EDPLLTPVPASENPFR	P59768;G3V3J9;G3V2N0	P59768	Guanine nucleotide-binding protein G(I)/G(S)/G(O) subunit gamma-2;Guanine nucleotide-binding protein subunit gamma
1.75639955282833	TGM2	-0.522640696989203	YLLNLNLEPFSEK	P21980	P21980	Protein-glutamine gamma-glutamyltransferase 2
2.82810841912205	GNAI2	-0.521129812994464	AVVYSNTIQSIMAIVK	P04899	P04899	Guanine nucleotide-binding protein G(i) subunit alpha-2
2.94699373802953	ALDH7A1	-0.519736511742866	GAPTTSLISVAVTK	A0A1B0GTG2;A0A1B0GW77;P49419;A0A1B0GTY9;A0A1B0GUA1;A0A1B0GW82;A0A1B0GTJ4;A0A1B0GV49;A0A0J9YWF7;A0A1B0GUY0;H0YHM6;A0A1B0GVU0	A0A1B0GTG2	Alpha-aminoadipic semialdehyde dehydrogenase
1.65664365272805	AP2A1	-0.518950439159843	LLQCYPPPEDAAVK	O95782	O95782	AP-2 complex subunit alpha-1
1.92109141693698	C3	-0.518937412750992	EYVLPSFEVIVEPTEK	P01024;A0A8Q3WM02	P01024	Complement C3;Complement C3 beta chain;C3-beta-c;Complement C3 alpha chain;C3a anaphylatoxin;Acylation stimulating protein;Complement C3b alpha chain;Complement C3c alpha chain fragment 1;Complement C3dg fragment;Complement C3g fragment;Complement C3d fragment;Complement C3f fragment;Complement C3c alpha chain fragment 2
2.41216558485407	SEPT5	-0.518020580040122	ISQTVEILK	G3XAH0;Q99719;C9JM82;E7EPG2;B4DJ62;E7EX32;E7EQM7;F8W9E5	G3XAH0	Septin-5
1.32520197512754	CANX	-0.517926224346527	KDDTDDEIAK	P27824;A0A7P0TAE9;A0A7P0T937;A0A7P0Z484;A0A7P0T840;A0A7P0TB65;A0A7P0T8G1;A0A7P0T9L0;A0A7P0Z4D6;A0A7P0TAR9;A0A7P0Z4H2;A0A7P0TAN9;A0A7P0T8N1;D6RAU8;D6RAQ8	P27824	Calnexin
1.60319655952774	PCMT1	-0.515543535148556	ELVDDSVNNVR	A0A3F2YNX8;P22061;F6S8N6;C9J0F2	A0A3F2YNX8	Protein-L-isoaspartate(D-aspartate) O-methyltransferase;Protein-L-isoaspartate O-methyltransferase
2.29378886628559	SLC4A1	-0.514654545497086	IPPDSEATLVLVGR	P02730;A0A0A0MS98	P02730	Band 3 anion transport protein
4.50053939467961	UBA1	-0.51464940360324	DNPGVVTCLDEAR	P22314;Q5JRR9;Q5JRS0	P22314	Ubiquitin-like modifier-activating enzyme 1
1.62499828347106	SRSF3	-0.514111767776988	NPPGFAFVEFEDPR	P84103;A0A087X2D0;A0A0B4J1Z1;C9JAB2;Q16629	P84103	Serine/arginine-rich splicing factor 3;Serine/arginine-rich splicing factor 7
1.47440463806707	CLIC1	-0.513452391106297	GFTIPEAFR	O00299	O00299	Chloride intracellular channel protein 1
1.91781643909493	SUCLA2	-0.511515330844982	ILACDDLDEAAR	A0A2R8YDQ9;A0A2R8Y6Y7;Q9P2R7;A0A0U1RQL1	A0A2R8YDQ9	Succinyl-CoA ligase [ADP-forming] subunit beta, mitochondrial
2.69401263555039	ENO1	-0.511454682795077	FGANAILGVSLAVCK	P06733;A0A2R8Y6G6;K7EM90;A0A2R8YEM5;A0A2R8Y879;E5RI09;E5RG95;K7EPM1;K7EKN2;E5RGZ4;P09104;P13929	P06733	Alpha-enolase;Enolase;Gamma-enolase;Beta-enolase
5.55068612122394	ACTR2	-0.509561907457696	LALETTVLVESYTLPDGR	P61160	P61160	Actin-related protein 2
2.6845985262279	TXNL1	-0.509258209456774	FQNVNSVTIFVQSNQGEEETTR	O43396;K7ER96;K7EME7	O43396	Thioredoxin-like protein 1
4.4469213350762	PSMB6	-0.508985329012979	FAVATLPPA	P28072	P28072	Proteasome subunit beta type-6
2.20282293838859	HK1	-0.508747541633519	QTHNNAVVK	P19367	P19367	Hexokinase-1
4.02734500340019	CDS2	-0.507333092459223	AESAPLPVSADDTPEVLNR	O95674	O95674	Phosphatidate cytidylyltransferase 2
2.21356572668783	RPLP2	-0.502633604712107	ILDSVGIEADDDR	P05387	P05387	60S acidic ribosomal protein P2
3.83652806299921	HSD17B10	-0.501692127444866	VDVAVNCAGIAVASK	Q99714;A0A804HHW5;Q5H928	Q99714	3-hydroxyacyl-CoA dehydrogenase type-2
1.20774501006076	PHGDH	-0.499120316798375	VTADVINAAEK	A0A286YF22;O43175;A0A2C9F2M7;A0A286YFA2;A0A286YFL2;A0A286YFM8;A0A286YER3;A0A286YFC8;A0A286YFB2;A0A286YF34	A0A286YF22	D-3-phosphoglycerate dehydrogenase
2.15284030521367	ALDH7A1	-0.497490174086256	GEVITTYCPANNEPIAR	A0A1B0GTG2;A0A1B0GW77;P49419;A0A1B0GTY9;A0A1B0GUA1;A0A1B0GW82;A0A0J9YWF7;H0YHM6;F8WDY6;F8VVF2	A0A1B0GTG2	Alpha-aminoadipic semialdehyde dehydrogenase
3.29661999281751	HSD17B4	-0.495115349365568	AVANYDSVEEGEK	P51659;E7EPL9;A0A2R8YD50;A0A804HK65;A0A804HKU2;E7ER27;A0A2R8YDT8;A0A2R8YF45;A0A804HK88;A0A804HKB5	P51659	Peroxisomal multifunctional enzyme type 2;(3R)-hydroxyacyl-CoA dehydrogenase;Enoyl-CoA hydratase 2
2.24757279747893	PLEC	-0.493821232054721	AQLEPVASPAK	A0A8I5KSD5;A0A8I5KUE3;A0A8I5KYZ1;E9PMV1;Q15149;H0YDN1	A0A8I5KSD5	Plectin
3.2429569777862	ADD1	-0.491166837648912	TLASAGGPDNLVLLNPEK	A0A804HL01;E7EV99;E7ENY0;P35611;H0Y9H2	E7EV99	Alpha-adducin
1.63868276493322	NSF	-0.490514918796676	VVNGPEILNK	I3L0N3;P46459	I3L0N3	Vesicle-fusing ATPase
2.48276501454982	SARNP	-0.490388344499198	FGIVTSSAGTGTTEDTEAK	P82979;H0YHG0	P82979	SAP domain-containing ribonucleoprotein
1.51349391367767	ADD1	-0.488712388547984	VDENNPEYLR	A0A804HL01;D6RF25;D6RJE2;D6RAH3;E7EV99;E7ENY0;P35611	E7EV99	Alpha-adducin
3.20843517237157	RDX	-0.48856162682853	QLQALSSELAQAR	A0A2R8Y5S7;P35241;A0A2R8Y4H6	A0A2R8Y5S7	Radixin
3.2423399455108	H2AFX	-0.487235814544626	HLQLAIR	P16104;Q96QV6;A0A3B3IS11;Q71UI9;P0C0S5;C9J0D1;A0A494C189;C9J386;A0A0U1RR32;A0A0U1RRH7;Q99878;Q96KK5;Q9BTM1;Q16777;Q93077;Q7L7L0;Q6FI13;P20671;P0C0S8;P04908;H0YFX9	P16104	Histone H2AX;Histone H2A type 1-A;Histone H2A.V;Histone H2A.Z;Histone H2A;Histone H2A type 1-J;Histone H2A type 1-H;Histone H2A.J;Histone H2A type 2-C;Histone H2A type 1-C;Histone H2A type 3;Histone H2A type 2-A;Histone H2A type 1-D;Histone H2A type 1;Histone H2A type 1-B/E
3.08139729941778	PICALM	-0.486982903426344	ITAAQHSVTGSAVSK	Q13492;E9PJT1;E9PK13	Q13492	Phosphatidylinositol-binding clathrin assembly protein
1.4122433520749	CRMP1	-0.486136345870116	YATPAPSAK	Q14194;E9PD68	Q14194	Dihydropyrimidinase-related protein 1
1.66856596395916	AKR7A2	-0.484999439492822	ALQAAYGASAPSVTSAALR	H3BLU7;O43488	H3BLU7	Aflatoxin B1 aldehyde reductase member 2
1.37750746672267	GPM6A	-0.484719888459552	QFGIVTIGEEK	P51674;D6R9D2	P51674	Neuronal membrane glycoprotein M6-a
1.97157341966358	PABPC1	-0.479954165922986	YQGVNLYVK	P11940;H0YAR2;A0A7I2YQ88;E7EQV3;E7ERJ7;A0A087WTT1;A0A7I2V4N4;A0A7I2YQE4;H0YAP2;A0A6Q8JFT6;Q4VXU2;A0A6I8PLA1;A0A6I8PS38	P11940	Polyadenylate-binding protein 1;Polyadenylate-binding protein;Polyadenylate-binding protein 1-like
3.53705819895908	LGALS1	-0.479209644482894	DSNNLCLHFNPR	P09382	P09382	Galectin-1
2.33359015524371	LASP1	-0.478188802759078	GFSVVADTPELQR	Q14847;C9J9W2	Q14847	LIM and SH3 domain protein 1
2.34703415715376	SPTBN1	-0.477880555797707	LLQLTEK	Q01082;A0A087WUZ3	Q01082	Spectrin beta chain, non-erythrocytic 1
2.22803621449896	SKP1	-0.477078780413351	GLLDVTCK	E5RI56;E5RJR5;P63208;E7ERH2;F8W8N3	E5RI56	S-phase kinase-associated protein 1
3.02262316942305	HNRNPC	-0.476505220317366	GFAFVQYVNER	B4DY08;G3V4W0;G3V4C1;G3V2Q1;P07910;G3V576;G3V5X6;G3V3K6;G3V555;G3V575;G3V251;B4DSU6;G3V4M8	B4DY08	Heterogeneous nuclear ribonucleoproteins C1/C2
1.7283342832953	A2M	-0.475803549621593	VTAAPQSVCALR	P01023	P01023	Alpha-2-macroglobulin
5.24546714610535	RTN4	-0.474426011741161	YSNSALGHVNCTIK	Q9NQC3;H7C106;A0A0U1RQR6	Q9NQC3	Reticulon-4;Reticulon
3.42172444661278	KPNB1	-0.473877399706874	VLANPGNSQVAR	Q14974;J3QR48	Q14974	Importin subunit beta-1
1.76344340513915	ATP1A3	-0.472394374123013	LIIVEGCQR	A0A2R8YEY8;A0A0A0MT26;P13637;M0R116;B1AKY9;P50993;H0Y7C1;P05023;P54707	P05023	Sodium/potassium-transporting ATPase subunit alpha-3;Sodium/potassium-transporting ATPase subunit alpha-2;Sodium/potassium-transporting ATPase subunit alpha-1;Potassium-transporting ATPase alpha chain 2
1.7651512683762	HNRNPK	-0.469531228020787	IILDLISESPIK	P61978;Q5T6W2	P61978	Heterogeneous nuclear ribonucleoprotein K
4.74466122185376	TPI1	-0.467974743280898	VPADTEVVCAPPTAYIDFAR	P60174	P60174	Triosephosphate isomerase
5.74780210611046	NME1	-0.463536342809146	NIIHGSDSVESAEK	P15531	P15531	Nucleoside diphosphate kinase A
2.58768646934672	PURA	-0.463029488006776	IAEVGAGGNK	Q00577;A0A494C0H6	Q00577	Transcriptional activator protein Pur-alpha
2.81480684873747	VCP	-0.462649323147806	AIANECQANFISIK	P55072;A0A7I2V540;A0A7P0TAW3;A0A7P0T8Q5;C9JUP7;A0A7P0T8A3;A0A7P0TAQ1;A0A7P0Z4C6	P55072	Transitional endoplasmic reticulum ATPase
1.35078177440453	SPTBN1	-0.461944734305143	TALPAQSAATLPAR	Q01082;A0A087WUZ3	Q01082	Spectrin beta chain, non-erythrocytic 1
2.22189675070723	HNRNPF	-0.459598182031715	VHIEIGPDGR	P52597;P31943;G8JLB6;E9PCY7;H0YB39;H0YBG7;H0YBD7;P55795	P31943	Heterogeneous nuclear ribonucleoprotein F;Heterogeneous nuclear ribonucleoprotein F, N-terminally processed;Heterogeneous nuclear ribonucleoprotein H;Heterogeneous nuclear ribonucleoprotein H, N-terminally processed;Heterogeneous nuclear ribonucleoprotein H2
1.56973890031869	NCAM1	-0.458971634811976	NDEAEYICIAENK	A0A087WWD4;P13591;A0A087WTF6;A0A087WX77;A0A087WV75;H7BYX6;A0A087WTE4	A0A087WWD4	Neural cell adhesion molecule 1
4.55715286523954	RPL17	-0.45759317621123	EQIVPKPEEEVAQK	A0A087WXM6;J3QQT2;J3KRX5;A0A0A6YYL6;P18621;J3QLC8;A0A0A0MRF8	A0A087WXM6	60S ribosomal protein L17
3.55043000217409	LRRC47	-0.456783371147784	ELLLTGPGLEER	Q8N1G4	Q8N1G4	Leucine-rich repeat-containing protein 47
1.29187567133734	GLUD1	-0.455171742738987	HGGTIPIVPTAEFQDR	P00367;A0A804HJD7;A0A804HKE0	P00367	Glutamate dehydrogenase 1, mitochondrial
4.43571261830438	MAP1B	-0.454883147166534	LEMYVLNPVK	P46821;D6RA32;D6RA40	P46821	Microtubule-associated protein 1B;MAP1B heavy chain;MAP1 light chain LC1
2.35465074413435	DHX9	-0.454869344254786	GMTLVTPLQLLLFASK	Q08211	Q08211	ATP-dependent RNA helicase A
3.61435144658862	CAPN1	-0.454417113231664	GHAYSVTGAK	P07384;E9PL37	P07384	Calpain-1 catalytic subunit
1.72644907621493	GFAP	-0.454281539673155	LRLDQLTANSAR	A0A1X7SBR3;P14136;A0A1W2PR46;A0A1X7SCE1;A0A1W2PRT3;K7EKH9;K7ELP4;B4DIR1;K7EJU1	A0A1X7SBR3	Glial fibrillary acidic protein
4.37472022116202	PKM	-0.453669531943954	TATESFASDPILYRPVAVALDTK	A0A804F6T5;A0A804F729;H3BTN5;A0A8V8TMM5;H3BQ34;H3BUW1;H3BTJ2;H3BT25;P14618;A0A8V8TNX9	P14618	Pyruvate kinase;Pyruvate kinase PKM
2.34451834045355	UQCRH	-0.452814329076897	EQCEQLEK	P07919;A0A096LP55	P07919	Cytochrome b-c1 complex subunit 6, mitochondrial;Cytochrome b-c1 complex subunit 6
4.10890041968808	BCAP31	-0.452683199078522	KQAESASEAAK	P51572;C9JMD7;C9JSP1;C9JQ75;C9J0M4;A0A2R8Y5M6	P51572	B-cell receptor-associated protein 31
2.01441993439617	PGLS	-0.452428018335592	ILEDQEENPLPAALVQPHTGK	O95336;M0R1L2	O95336	6-phosphogluconolactonase
1.29432511903568	VDAC3	-0.451071950818666	LTLDTIFVPNTGK	E5RFP6;E5RK27;Q9Y277;E5RJN6;E5RHZ6	Q9Y277	Voltage-dependent anion-selective channel protein 3
3.93662106277026	TCP1	-0.450860249657523	SLLVIPNTLAVNAAQDSTDLVAK	P17987;E7EQR6;F5H282	P17987	T-complex protein 1 subunit alpha
2.23715010950244	PSAP	-0.450503023002635	GCSFLPDPYQK	P07602	P07602	Prosaposin;Saposin-A;Saposin-B-Val;Saposin-B;Saposin-C;Saposin-D
1.88770217244532	VDAC2	-0.449532001880421	TGDFQLHTNVNDGTEFGGSIYQK	P45880;A0A0A0MR02	P45880	Voltage-dependent anion-selective channel protein 2
1.46355769968101	IVD	-0.44900484521958	QYVYNVAK	A0A0A0MT83;P26440;A0A0S2Z4K7;H0YLC3	A0A0A0MT83	Isovaleryl-CoA dehydrogenase, mitochondrial
1.88697505950824	PPP2R1A	-0.448316078531471	VLAMSGDPNYLHR	P30153;B3KQV6;E9PH38	P30153	Serine/threonine-protein phosphatase 2A 65 kDa regulatory subunit A alpha isoform
2.76505543978297	FASN	-0.447878693653779	GTPLISPLIK	P49327;A0A0U1RQF0	P49327	Fatty acid synthase;[Acyl-carrier-protein] S-acetyltransferase;[Acyl-carrier-protein] S-malonyltransferase;3-oxoacyl-[acyl-carrier-protein] synthase;3-oxoacyl-[acyl-carrier-protein] reductase;3-hydroxyacyl-[acyl-carrier-protein] dehydratase;Enoyl-[acyl-carrier-protein] reductase;Oleoyl-[acyl-carrier-protein] hydrolase
2.84297227644782	GNAS	-0.447039736028422	VLTSGIFETK	P63092;A0A590UJS2;Q5JWF2;B0AZR9;A0A0A0MR13;Q5JWE9;A0A7I2V5R6;A0A590UJY2;A0A804HIH4;A0A590UJF0;A0A590UK28;A0A590UJQ9	P63092	Guanine nucleotide-binding protein G(s) subunit alpha isoforms short;Guanine nucleotide-binding protein G(s) subunit alpha isoforms XLas
2.68865422514553	HSPA1B	-0.446168482862413	LVNHFVEEFK	A0A0G2JIW1;P0DMV9;P0DMV8;V9GZ37	A0A0G2JIW1	Heat shock 70 kDa protein 1B;Heat shock 70 kDa protein 1A
3.76722687290914	PLEC	-0.445789942246946	LEQLFQDEVAK	A0A8I5KSD5;A0A8I5KUE3;A0A8I5KYZ1;E9PMV1;Q15149;H0YDN1	A0A8I5KSD5	Plectin
2.62858423836547	DCTN2	-0.444630693949082	LTPVLLAK	Q13561;A8K8J9;A0A7I2V4Y9;A0A7I2V4H4;H0YI98;F8W1I6;F8VW18;A0A7I2V390	Q13561	Dynactin subunit 2
3.55311758239514	ARHGDIA	-0.444378463551402	SIQEIQELDKDDESLR	P52565;J3KRE2;J3KTF8;J3QQX2;J3KRY1;J3KS60	P52565	Rho GDP-dissociation inhibitor 1
2.12219093244262	SPTAN1	-0.444226186688651	VNEVNQFAAK	A0A0D9SGF6;Q13813;A0A0D9SF54	Q13813	Spectrin alpha chain, non-erythrocytic 1
3.9779756143122	GLOD4	-0.442902981951986	VTLAVSDLQK	I3L3Q4;Q9HC38	Q9HC38	Glyoxalase domain-containing protein 4
1.63853242860809	PGLS	-0.439334278604524	ELPAAVAPAGPASLAR	O95336;M0R261;M0R0U3	O95336	6-phosphogluconolactonase
1.93667465565027	HSP90B1	-0.436017808927731	EEASDYLELDTIK	P14625;A0A7P0TAT8;H0YIV0;A0A7P0TAE1;A0A7P0T823;A0A087WT78;A0A7P0T917;A0A7P0TAY2;A0A7P0TBC2	P14625	Endoplasmin
1.56379662361472	MYH9	-0.435592944547534	IAQLEEQLDNETK	A0A8I5KWT8;P35579	A0A8I5KWT8	Myosin-9
2.09544197615741	CAPZA1	-0.434668296897276	LLLNNDNLLR	P52907;P47755;C9JUG7;F8W9N7	P52907	F-actin-capping protein subunit alpha-1;F-actin-capping protein subunit alpha-2
4.71939208448772	RUVBL2	-0.433474362472242	ATVTATTK	Q9Y230;X6R2L4;M0R0Z0;M0QXZ7	Q9Y230	RuvB-like 2
1.47711922308189	DLD	-0.432556526938623	NETLGGTCLNVGCIPSK	P09622;F8WDM5;F2Z2E3	P09622	Dihydrolipoyl dehydrogenase, mitochondrial
1.80911387282288	MAP1B	-0.432321101918139	FSPEVPGQK	P46821;D6RA32;D6RGJ3	P46821	Microtubule-associated protein 1B;MAP1B heavy chain;MAP1 light chain LC1
3.66022657749078	PHB	-0.432074406194839	LEAAEDIAYQLSR	P35232;C9JZ20	P35232	Prohibitin
4.75113102345307	PHB	-0.431314809959043	AAELIANSLATAGDGLIELR	P35232;C9JW96;C9JZ20	P35232	Prohibitin
1.78066290278957	LSAMP	-0.428992518681017	SGIIFAGHDK	F5H5G1;H3BLU2;Q13449;C9J5G3	F5H5G1	Limbic system-associated membrane protein
2.26538255102635	HSP90B1	-0.428944911570712	FAFQAEVNR	P14625;A0A7P0TAT8;H0YIV0;A0A7P0TAE1;A0A7P0T823;A0A087WT78;A0A7P0TAY2;A0A7P0TBC2;A0A7P0T885;A0A7P0T8R3;A0A7P0Z405	P14625	Endoplasmin
2.48289248547658	PLEC	-0.428627026385882	QTNLENLDQAFSVAER	A0A8I5KSD5;A0A8I5KUE3;A0A8I5KYZ1;E9PMV1;Q15149;H0YDN1	A0A8I5KSD5	Plectin
6.95888196506898	MAPK1	-0.428607024599544	LFPNADSK	P28482	P28482	Mitogen-activated protein kinase 1
3.18878722429234	DPYSL2	-0.428215559682047	ILDLGITGPEGHVLSRPEEVEAEAVNR	A0A1C7CYX9;Q16555	A0A1C7CYX9	Dihydropyrimidinase-related protein 2
1.8846884123934	AHNAK	-0.427785837396302	LPTGQISGPEIK	Q09666	Q09666	Neuroblast differentiation-associated protein AHNAK
1.50891356592773	MTHFD1	-0.426691566242582	VVGDVAYDEAK	A0A8V8TMA4;A0A8V8TKT4;V9GYY3;F5H2F4;P11586;A0A8V8TL50;V9GZ78;A0A8V8TKR5;A0A8V8TKS0;A0A8V8TL46;A0A8V8TMA9	A0A8V8TMA4	C-1-tetrahydrofolate synthase, cytoplasmic;Methylenetetrahydrofolate dehydrogenase;Methenyltetrahydrofolate cyclohydrolase;Formyltetrahydrofolate synthetase;C-1-tetrahydrofolate synthase, cytoplasmic, N-terminally processed
1.43995393573629	RPS11	-0.424981455945156	EAIEGTYIDK	P62280;M0QZC5	P62280	40S ribosomal protein S11
1.48438257295018	SLC25A6	-0.423242624713616	YFAGNLASGGAAGATSLCFVYPLDFAR	P12236;P12235;V9GYG0	P12236	ADP/ATP translocase 3;ADP/ATP translocase 3, N-terminally processed;ADP/ATP translocase 1
3.08007550214418	PSMD11	-0.422885591293876	SLADFEK	O00231	O00231	26S proteasome non-ATPase regulatory subunit 11
1.74372264068385	HK1	-0.420093164973977	TTVGVDGSLYK	P19367	P19367	Hexokinase-1
1.74170088742728	CTBP1	-0.41986165300689	ALAQALK	H0Y8U5;Q13363;H0Y8W7;H0Y9M9;P56545	H0Y8U5	C-terminal-binding protein 1;C-terminal-binding protein 2
1.44009112157628	ACO2	-0.419674336199056	NAVTQEFGPVPDTAR	A0A7I2V3U0;A0A7I2V586;A0A7I2V3F1;A2A274;Q99798;A0A7I2V5T4;A0A7I2V614	A0A7I2V3U0	Aconitate hydratase, mitochondrial
2.4588496671478	PLEC	-0.419573638622056	QLLEEELAR	A0A8I5KSD5;A0A8I5KUE3;A0A8I5KYZ1;E9PMV1;Q15149	A0A8I5KSD5	Plectin
2.28185069077199	PGAM1	-0.415766160964797	DAGYEFDICFTSVQK	P18669	P18669	Phosphoglycerate mutase 1
3.94452922394742	ANXA6	-0.415490914440968	SLHQAIEGDTSGDFLK	P08133;A0A0S2Z377;E5RK69;E7EMC6;E5RFF0;H0YC77	P08133	Annexin A6;Annexin
2.22993413439592	PTPRZ1	-0.414792491360144	FAVLYQQLDGEDQTK	A0A494C0U4;P23471;A0A494C1B4;A0A494C055;A0A494C087;A0A494C036;A0A494C1R4;A0A494C1H9	A0A494C0U4	Receptor-type tyrosine-protein phosphatase zeta
2.77347492394806	AKR1A1	-0.414395615729419	NADGTICYDSTHYK	P14550;Q5T621	P14550	Alcohol dehydrogenase [NADP(+)]
1.92313524473162	SPTBN1	-0.413260926253332	VLVLSQDYGK	Q01082;A0A087WUZ3;F8W6C1	Q01082	Spectrin beta chain, non-erythrocytic 1
1.36050726208365	PFKM	-0.413216465652328	GITNLCVIGGDGSLTGADTFR	P08237;A0A2R8Y891;F8VZI0;F8VZQ1;F8VX13	P08237	ATP-dependent 6-phosphofructokinase, muscle type
2.96349382243149	ATP2B4	-0.412699525566264	IDESSLTGESDHVK	P23634;P20020	P23634	Plasma membrane calcium-transporting ATPase 4;Plasma membrane calcium-transporting ATPase 1
3.17797092706546	RUVBL1	-0.407320543437858	LDPSIFESLQK	Q9Y265;E7ETR0	Q9Y265	RuvB-like 1
2.65252277214865	MLEC	-0.404886430671269	FAEVYFAQSQQK	F5H1S8;Q14165;H0YG07;F5GX14	F5H1S8	Malectin
1.84006453549459	RPL9	-0.403572806207971	FLDGIYVSEK	P32969;D6RAN4;A0A2R8Y5Y7;H0Y9R4;H0Y9V9	P32969	60S ribosomal protein L9
1.76296523483922	RAB6B	-0.403079349581491	QITIEEGEQR	Q9NRW1;J3KR73	Q9NRW1	Ras-related protein Rab-6B
1.95449429530184	CS	-0.40237478856844	LVAQLYK	O75390;B4DJV2;A0A0C4DGI3;H0YIC4	O75390	Citrate synthase, mitochondrial;Citrate synthase
2.4350172990332	CAPZA1	-0.402154869443885	FITHAPPGEFNEVFNDVR	P52907	P52907	F-actin-capping protein subunit alpha-1
2.43994887237547	RPL14	-0.40020844490606	ALVDGPCTQVR	P50914;E7EPB3	P50914	60S ribosomal protein L14
2.57441601179903	COMT	-0.399005170234225	LITIEINPDCAAITQR	P21964;A0A7I2V370;E7EMS6;E7EUU8;A0A7I2V3G7;H7BZ45;F8WBW9	P21964	Catechol O-methyltransferase
2.59944260894335	SEPT9	-0.398567808453332	SITHDIEEK	Q9UHD8;A0A6Q8PHC2;K7EL40;K7EK18;K7EIE4;K7EQD7;K7ER52;K7EKN4;K7EJZ2;K7ENQ5;K7EN52	Q9UHD8	Septin-9
4.79369312595617	ACTB	-0.398036554015496	TTGIVMDSGDGVTHTVPIYEGYALPHAILR	P60709;E7EVS6;A0A2R8Y793;A0A6Q8PFE4;P63261;I3L4N8;A0A804GS07;I3L3I0;I3L1U9;A0A2R8YEA7	P63261	Actin, cytoplasmic 1;Actin, cytoplasmic 1, N-terminally processed;Actin, cytoplasmic 2;Actin, cytoplasmic 2, N-terminally processed
1.69878987816745	ATP1A1	-0.397262703915211	GIVVYTGDR	P05023	P05023	Sodium/potassium-transporting ATPase subunit alpha-1
1.40445234871713	RPL5	-0.396691177006472	VGLTNYAAAYCTGLLLAR	A0A2R8Y6J3;P46777;Q5T7N0;A0A2R8Y4A2	A0A2R8Y6J3	60S ribosomal protein L5
2.70159241272815	LAMTOR2	-0.39609364352443	AQALVQYLEEPLTQVAAS	Q9Y2Q5	Q9Y2Q5	Ragulator complex protein LAMTOR2
2.11057233672317	CAND1	-0.39574643403969	LTLIDPETLLPR	Q86VP6;A0A0C4DGH5	Q86VP6	Cullin-associated NEDD8-dissociated protein 1
6.00065801598627	UBA1	-0.394514626062036	SLVASLAEPDFVVTDFAK	P22314	P22314	Ubiquitin-like modifier-activating enzyme 1
6.59883265405296	PPIA	-0.393751946667379	VNPTVFFDIAVDGEPLGR	P62937;F8WE65;C9J5S7;A0A7I2V5J5;E5RIZ5;A0A7P0S768	P62937	Peptidyl-prolyl cis-trans isomerase A;Peptidyl-prolyl cis-trans isomerase A, N-terminally processed;Peptidyl-prolyl cis-trans isomerase
2.95188278168927	MLEC	-0.393407489968972	LSVQGEVSTFTGK	F5H1S8;Q14165;H0YG07	F5H1S8	Malectin
6.01225748207951	HSPA8	-0.393321108462458	TTPSYVAFTDTER	P11142;E9PKE3;E9PNE6;E9PLF4;E9PQQ4;E9PQK7;E9PI65;E9PPY6;E9PN25;P54652;A0A0G2JIW1;P0DMV9;P0DMV8;P17066;P48741;E9PK54	P11142	Heat shock cognate 71 kDa protein;Heat shock-related 70 kDa protein 2;Heat shock 70 kDa protein 1B;Heat shock 70 kDa protein 1A;Heat shock 70 kDa protein 6;Putative heat shock 70 kDa protein 7
3.01778808641304	RPS5	-0.393020358512347	TIAECLADELINAAK	M0R0F0;M0R0R2;P46782;M0QZN2	M0R0F0	40S ribosomal protein S5;40S ribosomal protein S5, N-terminally processed
1.72208223989636	PDIA3	-0.391557437757199	TVAYTEQK	P30101;A0A8I5KT88;A0A8I5KNU9;A0A8I5KW33;A0A8I5KS72;A0A8I5KW00;A0A8I5QKQ5;A0A8I5KPY2;A0A8I5KXC9;A0A8I5KRV3;A0A8I5KYJ6;A0A8I5KXE2	P30101	Protein disulfide-isomerase A3
2.27769511233375	GLUD1	-0.390495996515859	VYNEAGVTFT	P00367;A0A804HKE0	P00367	Glutamate dehydrogenase 1, mitochondrial
3.9231104712485	RAB11B	-0.389274592816152	VVLIGDSGVGK	Q15907;H3BMH2;H3BSC1;P62491;B4DQU5	Q15907	Ras-related protein Rab-11B;Ras-related protein Rab-11A
1.64691190508803	CNDP2	-0.388965761356733	NVMLLPVGSADDGAHSQNEK	Q96KP4	Q96KP4	Cytosolic non-specific dipeptidase
2.64135078941494	ILF3	-0.386546146023003	AYAALAALEK	Q12906	Q12906	Interleukin enhancer-binding factor 3
1.66947048576759	PHB2	-0.385717483542182	QVAQQEAQR	Q99623;F5GY37;F5H3X6;F5GWA7	Q99623	Prohibitin-2
2.58896079591538	HADHA	-0.38519236236726	GQQQVFK	H0YFD6;P40939;A0A2R8Y4F5;A0A2R8YG21	H0YFD6	Trifunctional enzyme subunit alpha, mitochondrial;Long-chain enoyl-CoA hydratase;Long chain 3-hydroxyacyl-CoA dehydrogenase
7.26441363159704	UBA1	-0.385013702977449	LAGTQPLEVLEAVQR	P22314;Q5JRR6	P22314	Ubiquitin-like modifier-activating enzyme 1
1.91433228403552	RAB31	-0.384967083958062	VCLLGDTGVGK	Q13636;J3QR51;Q9UL26	Q13636	Ras-related protein Rab-31;Ras-related protein Rab-22A
1.63649619896141	PRDX3	-0.384917093229226	GLFIIDPNGVIK	P30048	P30048	Thioredoxin-dependent peroxide reductase, mitochondrial
2.04602003847223	ACTN1	-0.384176911718466	ETADTDTADQVMASFK	P12814;A0A804HII9;A0A804HKE2;A0A804HLD0;A0A804HK61;A0A7I2V4Y4;A0A804HIN7;A0A804HL31;A0A804HLF4;A0A804HJU8;H9KV75;H0YJW3	P12814	Alpha-actinin-1
4.90706781105507	HNRNPC	-0.380910714377056	SEEEQSSSSVK	B4DY08;G3V4W0;G3V4C1;G3V2Q1;P07910;G3V2D6;G3V5V7	B4DY08	Heterogeneous nuclear ribonucleoproteins C1/C2
1.58942021237389	LRPPRC	-0.380008528813381	FSPTDFLAK	P42704;A0A804HKI2;A0A804HIN4;A0A804HLG8;A0A804HK30;A0A804HL40;A0A804HKJ0;A0A804HKR3;A0A804HIG4;A0A804HI14;A0A804HJZ1;A0A804HIQ7;A0A804HI40;A0A804HHY9;A0A804HJH8;B8ZZ38;C9JCA9;A0A804HK02;A0A804HIV5;A0A0C4DG06;A0A804HKX0;A0A804HKR5	P42704	Leucine-rich PPR motif-containing protein, mitochondrial
3.49147437393955	ST13	-0.379382203637876	AIDLFTDAIK	P50502;H7C3I1;Q8NFI4;F6VDH7;Q8IZP2	P50502	Hsc70-interacting protein;Putative protein FAM10A5;Putative protein FAM10A4
3.15370659381801	LASP1	-0.379151456024159	YHEEFEK	Q14847;C9J9W2	Q14847	LIM and SH3 domain protein 1
2.50673403765744	ABHD10	-0.378680204227567	FDYSGVGSSDGNSEESTLGK	Q9NUJ1	Q9NUJ1	Mycophenolic acid acyl-glucuronide esterase, mitochondrial
1.57369169084854	PEPD	-0.377789833193476	FEVNNTILHPEIVECR	A0A8V8TLL9;K7ES25;A0A494C165;P12955;A0A8V8TLR1;A0A494C194;A0A8V8TN48;A0A8V8TLP4;A0A8V8TLN7;A0A8V8TLP2;A0A8V8TLR6	A0A8V8TLL9	Xaa-Pro dipeptidase
3.41167727261015	CFL1	-0.377371667850424	AVLFCLSEDK	P23528;G3V1A4;E9PK25;E9PP50;E9PQB7;E9PLJ3;E9PS23	P23528	Cofilin-1
3.02439570817003	HNRNPR	-0.376116158567708	ADGYNQPDSK	O43390;B4DT28;A0A6Q8PH35	O43390	Heterogeneous nuclear ribonucleoprotein R
2.72801012425131	PYGB	-0.373830209338022	QAVDQISSGFFSPK	P11216;H0Y4Z6	P11216	Glycogen phosphorylase, brain form;Alpha-1,4 glucan phosphorylase
2.16516934420512	SPTAN1	-0.373199211230332	GNAMVEEGHFAAEDVK	A0A0D9SGF6;Q13813;A0A0D9SF54	Q13813	Spectrin alpha chain, non-erythrocytic 1
3.73235305609182	EIF3H	-0.371702983054671	GEPPLPEEDLSK	B3KS98;O15372	B3KS98	Eukaryotic translation initiation factor 3 subunit H
1.52152262745677	MAP1B	-0.370312820815227	TPDTSTYCYETAEK	P46821	P46821	Microtubule-associated protein 1B;MAP1B heavy chain;MAP1 light chain LC1
2.49446432985582	PLEC	-0.369737248038026	SLQEEHVAVAQLR	A0A8I5KSD5;A0A8I5KUE3;A0A8I5KYZ1;E9PMV1;Q15149	A0A8I5KSD5	Plectin
2.38417598980574	FSCN1	-0.369343324607921	GDHAGVLK	Q16658	Q16658	Fascin
2.23701258266282	NNT	-0.367151740870693	APMVNPTLGVHEADLLK	Q13423;A0A590UK15;A0A590UJM2;A0A590UK29;D6RAI5;D6RHU2;A0A590UJA4;A0A590UKC7	Q13423	NAD(P) transhydrogenase, mitochondrial
3.22078014552392	BLVRA	-0.36304022134705	GSLLFTAGPLEEER	P53004	P53004	Biliverdin reductase A
1.83360200073655	LAMTOR1	-0.362950548997403	LLLDPSSPPTK	Q6IAA8;H0YFI1;F5H479;F5GX19;F5H3Y3	Q6IAA8	Ragulator complex protein LAMTOR1
1.52929735770775	CTNNA2	-0.360832313719121	ASYVASTK	P26232;A0A0A0MRI5;A0A0A0MTJ6;P35221;E5RGY7	P35221	Catenin alpha-2;Catenin alpha-1
3.44205828406955	HSPD1	-0.360580859940753	AAVEEGIVLGGGCALLR	P10809;A0A7I2V599;A0A7I2V2X6;A0A7I2YQK6	P10809	60 kDa heat shock protein, mitochondrial
1.89669930238783	CD14	-0.358149089588022	AFPALTSLDLSDNPGLGER	P08571;D6RFL4	P08571	Monocyte differentiation antigen CD14;Monocyte differentiation antigen CD14, urinary form;Monocyte differentiation antigen CD14, membrane-bound form
1.81725037104942	SLC25A5	-0.357368260452693	YFPTQALNFAFK	P05141;P12236;P12235;V9GYG0;Q9H0C2	P12236	ADP/ATP translocase 2;ADP/ATP translocase 2, N-terminally processed;ADP/ATP translocase 3;ADP/ATP translocase 3, N-terminally processed;ADP/ATP translocase 1;ADP/ATP translocase 4;ADP/ATP translocase 4, N-terminally processed
3.73362695763469	RAB14	-0.357213150722567	TGENVEDAFLEAAK	P61106;X6RFL8	P61106	Ras-related protein Rab-14
2.40863407246758	ALDH2	-0.35620247061703	VIQVAAGSSNLK	P05091	P05091	Aldehyde dehydrogenase, mitochondrial
1.82456191844834	IMMT	-0.355123625323176	GIEQAVQSHAVAEEEAR	C9J406;H7C463;Q16891;B9A067	Q16891	MICOS complex subunit MIC60
1.720841738761	PYGB	-0.350499711460857	VIPAADLSQQISTAGTEASGTGNMK	P11216;H0Y4Z6	P11216	Glycogen phosphorylase, brain form;Alpha-1,4 glucan phosphorylase
2.62845668396934	HSPA4	-0.347931390780617	SQVISNAK	P34932	P34932	Heat shock 70 kDa protein 4
2.44921876628885	DPYSL3	-0.347571994666941	GAPLVVICQGK	Q14195	Q14195	Dihydropyrimidinase-related protein 3
3.14568630496487	PYGB	-0.342131865083833	IHSEIVK	P11216	P11216	Glycogen phosphorylase, brain form
2.2094432486448	DARS	-0.341611760990186	IYVISLAEPR	P14868;C9J7S3;C9JLC1;C9JQM9	P14868	Aspartate--tRNA ligase, cytoplasmic
1.58574019293886	LMNB2	-0.339329611973583	AGGPATPLSPTR	Q03252	Q03252	Lamin-B2
3.964514260724	HSPA8	-0.338976976978169	SQIHDIVLVGGSTR	P11142;E9PKE3;E9PNE6;A8K7Q2;E9PN89	P11142	Heat shock cognate 71 kDa protein
2.77686314075436	RAB8B	-0.335782195153562	NIEEHASSDVER	H0YNE9;Q92930	H0YNE9	Ras-related protein Rab-8B
2.35540857845946	PRKCA	-0.335681950780351	VISPSEDR	P17252	P17252	Protein kinase C alpha type
2.33683115963133	CAMK2D	-0.335482658602467	IPTGQEYAAK	A0A8V8TN88;A0A8V8TPY4;A0A8V8TN60;A0A8V8TNA1;A0A8V8TPJ8;A0A8V8TNN9;A0A8V8TPM4;A0A8V8TNR6;A0A8V8TQ10;A0A8V8TPK3;A0A8V8TNA7;D6R938;E9PBG7;A0A8V8TN65;A0A8V8TND4;E9PF82;Q13557	A0A8V8TPK3	Calcium/calmodulin-dependent protein kinase type II subunit delta
2.05414707625196	GNAI2	-0.335331268303774	YDEAASYIQSK	P04899	P04899	Guanine nucleotide-binding protein G(i) subunit alpha-2
3.65711133778669	EEF1E1	-0.334931716593829	AAAAELSLLEK	D6RBD7;C9J1V9;O43324	D6RBD7	Eukaryotic translation elongation factor 1 epsilon-1
2.25359942555282	GNA11	-0.333372903141108	DTILQLNLK	P29992;K7EL62;P50148	P50148	Guanine nucleotide-binding protein subunit alpha-11;Guanine nucleotide-binding protein G(q) subunit alpha
2.72619966156041	RPS27	-0.33293552276763	LVQSPNSYFMDVK	P42677;C9JLI6;H0YMV8;Q71UM5	P42677	40S ribosomal protein S27;40S ribosomal protein S27-like
1.88838124826975	ARF5	-0.329701418768276	LGEIVTTIPTIGFNVETVEYK	C9J1Z8;P84085;A0A8V8TNZ5;A0A8V8TQC0;P84077;P61204;A0A8V8TNZ0;A0A8V8TQP8;F5H423;F5H0C7;A0A8V8TP92;A0A8V8TP99;C9JPM4;P18085	A0A8V8TNZ5	ADP-ribosylation factor 5;ADP-ribosylation factor 1;ADP-ribosylation factor 3;ADP-ribosylation factor 4
2.81480410689511	TUBA8	-0.3293983516368	NLDIERPTYTNLNR	C9J2C0;Q9NY65;A0A7P0T945;A0A7P0TA31;P68363;C9JDS9;P68366;Q71U36;P0DPH8;P0DPH7;Q6PEY2;F8VQQ4	Q71U36	Tubulin alpha-8 chain;Tubulin alpha-1B chain;Tubulin alpha-4A chain;Tubulin alpha-1A chain;Tubulin alpha-3E chain
3.15480610575409	HSP90AB1	-0.328339800001545	NPDDITQEEYGEFYK	P08238	P08238	Heat shock protein HSP 90-beta
1.88419290109434	PSAP	-0.327541953934865	QEILAALEK	P07602	P07602	Prosaposin;Saposin-A;Saposin-B-Val;Saposin-B;Saposin-C;Saposin-D
2.3110961248122	PPIA	-0.32746039679782	IIPGFMCQGGDFTR	P62937;F8WE65;C9J5S7;P0DN26;A0A0H2UH34;A0A0B4J2A2;A0A075B767;A0A075B759;Q9Y536;F5H284	P62937	Peptidyl-prolyl cis-trans isomerase A;Peptidyl-prolyl cis-trans isomerase A, N-terminally processed;Peptidyl-prolyl cis-trans isomerase;Peptidyl-prolyl cis-trans isomerase A-like 4A/B/C;Peptidyl-prolyl cis-trans isomerase A-like 4D
1.72496077826785	AKR1A1	-0.326599810589952	GLEVTAYSPLGSSDR	P14550	P14550	Alcohol dehydrogenase [NADP(+)]
2.38497931156314	ITPA	-0.325952246615832	IDLPEYQGEPDEISIQK	Q9BY32	Q9BY32	Inosine triphosphate pyrophosphatase
1.82547889180722	SPTAN1	-0.324777330576696	GEIDAHEDSFK	A0A0D9SGF6;Q13813;A0A0D9SF54	Q13813	Spectrin alpha chain, non-erythrocytic 1
1.83633825234572	RPL8	-0.323079652694816	AVVGVVAGGGR	P62917;E9PKZ0;E9PP36;E9PKU4	P62917	60S ribosomal protein L8
1.86876011305379	ADH5	-0.321386887065389	AGDTVIPLYIPQCGECK	P11766;D6RFE4	P11766	Alcohol dehydrogenase class-3
2.87038592291578	SPTBN1	-0.320438224849799	ALAVEGK	Q01082;A0A087WUZ3;F8W6C1;O15020;A0A087WYQ1;A4QPE4	Q01082	Spectrin beta chain, non-erythrocytic 1;Spectrin beta chain, non-erythrocytic 2
2.31620437463998	EEF2	-0.319219023969278	CELLYEGPPDDEAAMGIK	P13639	P13639	Elongation factor 2
1.86114365713234	SEC14L2	-0.318757302673872	GLLFSASK	B3KRD8;O76054;C9JYY7;C9JZI9	B3KRD8	SEC14-like protein 2
1.99650417723908	GDI1	-0.318648732696999	SPYLYPLYGLGELPQGFAR	P31150;P50395;Q5SX87;Q5SX91	P50395	Rab GDP dissociation inhibitor alpha;Rab GDP dissociation inhibitor beta
2.62641410579378	AHNAK	-0.317889126356882	AVEVQGPSLESGDHGK	Q09666	Q09666	Neuroblast differentiation-associated protein AHNAK
2.16468346358872	HSPD1	-0.315694720171053	CIPALDSLTPANEDQK	P10809;A0A7I2V599;A0A7I2V2X6;A0A7I2YQK6	P10809	60 kDa heat shock protein, mitochondrial
3.70415307682986	TMEM205	-0.314876445552165	GLGGEVPGSHQGPDPYR	K7ELQ9;Q6UW68;K7EM09;K7EPR0	K7ELQ9	Transmembrane protein 205
3.43789691219155	HIST1H1C	-0.314592256075279	ASGPPVSELITK	P16403;P10412;P16402	P16402	Histone H1.2;Histone H1.4;Histone H1.3
1.7898971605937	HSD17B12	-0.314561641512608	GVFVQSVLPYFVATK	Q53GQ0;A0A1B0GV93	Q53GQ0	Very-long-chain 3-oxoacyl-CoA reductase
2.64391468210227	CLTC	-0.313966673849659	YIEIYVQK	Q00610;K7EJJ5;A0A8V8TQ14;A0A087WVQ6;A0A8V8TR47;A0A8V8TRF0;A0A8V8TQK1;A0A8V8TRE8;A0A8V8TQK3;A0A8V8TQ18;P53675;A0A087WX41	Q00610	Clathrin heavy chain 1;Clathrin heavy chain;Clathrin heavy chain 2
2.54945887812335	DYNC1H1	-0.313868521644988	VPQIEVETHK	Q14204;A0A2R8Y706;A0A7P0T9C4;A0A7P0TA13;A0A2R8Y5T0;A0A7P0T9R4;A0A7P0TAW9;A0A7P0T7V5;A0A7P0T916;A0A7P0T8N2;A0A7P0TBJ7;A0A7P0TAF3;A0A7P0TB75;A0A2R8Y6H2;A0A7P0T9K2;A0A7P0T9F1;A0A7P0T8W5;A0A2R8YFZ7;A0A7P0TAM4;A0A7P0T825;A0A7P0TB64;A0A7P0TAV5;A0A7P0T990;A0A804HHY6;A0A7P0T942;A0A2R8YGC7	Q14204	Cytoplasmic dynein 1 heavy chain 1
2.40746706302786	HSPA9	-0.310830001194369	QAASSLQQASLK	P38646;A0A7I2V2G2;A0A7I2YQB2;D6RCD7;A0A7I2V3F7;A0A7I2V2S7	P38646	Stress-70 protein, mitochondrial
2.76509343572245	SEPT2	-0.310140331953087	STLINSLFLTDLYPER	Q15019;C9J938;C9JB25;C9IZU3;C9JQJ4;C9JZI2;A0A1B0GXJ2;C9JFT1;F8WB65	Q15019	Septin-2
1.92106257087386	ATP1A1	-0.302285021645102	SPDFTNENPLETR	P05023	P05023	Sodium/potassium-transporting ATPase subunit alpha-1
3.20155571425859	TLN1	-0.299293794736943	EVANSTANLVK	Q9Y490;Q9Y4G6;A0A1B0GVU7;H0YMT1	Q9Y490	Talin-1;Talin-2
2.25128249302591	PLEC	-0.298889149818569	QEELQQLEQQR	A0A8I5KSD5;A0A8I5KUE3;A0A8I5KYZ1;E9PMV1;Q15149;H0YDN1	A0A8I5KSD5	Plectin
1.96698448599035	APMAP	-0.297618134010752	LLLSSETPIEGK	H0Y512;Q9HDC9	H0Y512	Adipocyte plasma membrane-associated protein
1.87102620094727	ECH1	-0.296255883100358	VIGNQSLVNELAFTAR	Q13011	Q13011	Delta(3,5)-Delta(2,4)-dienoyl-CoA isomerase, mitochondrial
2.9395925800633	CAP1	-0.29470060559159	ALLVTASQCQQPAENK	Q01518;Q5T0R7;Q5T0R6;Q5T0R5;Q5T0R4;Q5T0R3;Q5T0R2;Q5T0R1;Q5T0R9	Q01518	Adenylyl cyclase-associated protein 1;Adenylyl cyclase-associated protein
3.25697483781873	PPP2R1A	-0.29368321075083	YFAQEALTVLSLA	P30153;B3KQV6	P30153	Serine/threonine-protein phosphatase 2A 65 kDa regulatory subunit A alpha isoform
2.69670197213471	CLTC	-0.293547443193066	IVLDNSVFSEHR	Q00610;K7EJJ5;A0A8V8TQ14;A0A087WVQ6;A0A8V8TR47;A0A8V8TRF0;A0A8V8TQK1;A0A8V8TRE8;A0A8V8TQK3;A0A8V8TQ18;J3KRF5;P53675;A0A087WX41	Q00610	Clathrin heavy chain 1;Clathrin heavy chain;Clathrin heavy chain 2
2.46885948451238	KIF5B	-0.291906817265871	SAEIDSDDTGGSAAQK	P33176	P33176	Kinesin-1 heavy chain
2.12893456558548	ACO2	-0.290834387053143	DINQEVYNFLATAGAK	A0A7I2V3U0;A0A7I2V586;A0A7I2V3F1;A2A274;Q99798;A0A7I2V5T4;A0A7I2V5A1;A0A7I2V614;A0A7I2V538;A0A7I2V6A6;A0A7I2V4I8;A0A7I2V5W7;A0A7I2V3C8	A0A7I2V3U0	Aconitate hydratase, mitochondrial
2.44042812296525	RCN1	-0.28881195448339	IDNDGDGFVTTEELK	Q15293	Q15293	Reticulocalbin-1
2.2801884999802	ANXA6	-0.286863011968407	SLEDALSSDTSGHFR	P08133;A0A0S2Z377;E5RK69;E7EMC6	P08133	Annexin A6;Annexin
2.31987220330855	CCT6A	-0.286094503307884	AQLGVQAFADALLIIPK	P40227	P40227	T-complex protein 1 subunit zeta
2.02645817115628	PLEC	-0.28347264285284	LLDAQLSTGGIVDPSK	A0A8I5KSD5;A0A8I5KUE3;A0A8I5KYZ1;E9PMV1;Q15149;H0YDN1	A0A8I5KSD5	Plectin
2.24139479130563	ACTN1	-0.283241829360751	ELPPDQAEYCIAR	P12814;A0A804HII9;A0A804HKE2;A0A804HK61;A0A7I2V4Y4;A0A804HIN7;A0A804HL31;A0A804HLF4;A0A804HJU8;H9KV75;H0YJW3;O43707;A0A8V8TL71;F5GXS2;H7C144	O43707	Alpha-actinin-1;Alpha-actinin-4
3.01719128675176	DSTN	-0.282735766289459	LGGSLIVAFEGCPV	P60981	P60981	Destrin
3.18868518250517	TUBB	-0.278604575669901	ALTVPELTQQVFDAK	Q5JP53;P07437;Q5ST81	Q5JP53	Tubulin beta chain
4.85195431456722	DYNC1H1	-0.271134907464412	YQVGVHYELTEEEK	Q14204;A0A2R8Y706;A0A7P0T9C4;A0A7P0TA13;A0A2R8Y5T0;A0A7P0T9R4;A0A7P0TAW9;A0A7P0T7V5;A0A7P0T916;A0A7P0T8N2;A0A7P0TBJ7;A0A7P0TAF3;A0A7P0TB75;A0A2R8Y6H2;A0A7P0T9K2;A0A7P0T9F1;A0A7P0T8W5;A0A2R8YFZ7;A0A7P0TAM4;A0A7P0T825;A0A7P0TB64;A0A7P0TAV5;A0A7P0T990;A0A804HHY6;A0A7P0T942;A0A2R8YGC7;A0A7P0T9S3;A0A7P0T934;A0A7P0T9Y3;A0A7P0TBC9	Q14204	Cytoplasmic dynein 1 heavy chain 1
4.35398517279464	HSP90AB1	-0.268654585642401	YIDQEELNK	P08238;P07900;Q14568;Q58FF8	P08238	Heat shock protein HSP 90-beta;Heat shock protein HSP 90-alpha;Heat shock protein HSP 90-alpha A2;Putative heat shock protein HSP 90-beta 2
2.83255734808865	PRDX1	-0.268146060644226	LVQAFQFTDK	Q06830;A0A0A0MSI0;A0A0A0MRQ5	Q06830	Peroxiredoxin-1
2.1846556687658	ATP5B	-0.264153271507133	VALTGLTVAEYFR	P06576;H0YH81;F8W0P7	P06576	ATP synthase subunit beta, mitochondrial;ATP synthase subunit beta
2.30422062421935	TPM3	-0.26389504484409	LVIIEGDLER	A0A087WWU8;J3KN67;P06753	A0A087WWU8	Tropomyosin alpha-3 chain
2.46718031734016	IMPDH2	-0.259708194045181	LPIVNEDDELVAIIAR	E7ETK5;A0A7I2YQK5;A0A7I2V2T3;H0Y4R1;P12268	E7ETK5	Inosine-5-monophosphate dehydrogenase 2
2.69685213176238	KIF5B	-0.25835601256483	SATLASIDAELQK	P33176	P33176	Kinesin-1 heavy chain
4.75773877741964	RAB7A	-0.245526278357614	ATIGADFLTK	P51149;A0A6Q8PG52;A0A6Q8PH84;C9J592;C9IZZ0;A0A6Q8PGE6;C9J8S3;C9J4V0;C9J4S4;C9J7D1;A0A6Q8PF79	P51149	Ras-related protein Rab-7a

## Sheet: S.Table 5
S. Table 5 Gene-level summary of proteins significantly differentiating WHO Grade 4 from WHO Grade 3
Gene_Symbol	Difference	-Log(P-value)	Protein names	Leading razor protein
A2M	0.432837	6.90885	Alpha-2-macroglobulin	P01023
ABAT	-0.668827	2.51947	4-aminobutyrate aminotransferase, mitochondrial	H3BRN4
ABHD10	-0.37868	2.50673	Mycophenolic acid acyl-glucuronide esterase, mitochondrial	Q9NUJ1
ACADVL	-0.75426	3.37008	Very long-chain specific acyl-CoA dehydrogenase, mitochondrial	P49748
ACLY	0.265687	2.30087	ATP-citrate synthase	P53396
ACO2	-0.426925	2.41977	Aconitate hydratase, mitochondrial	A0A7I2V3U0
ACP1	-1.57929	10.0285	Low molecular weight phosphotyrosine protein phosphatase	P24666
ACTB	0.133236	9.30082	Actin, cytoplasmic 1;Actin, cytoplasmic 1, N-terminally processed;Actin, cytoplasmic 2;Actin, cytoplasmic 2, N-terminally processed;POTE ankyrin domain family member E; Actin, cytoplasmic 1;Actin, cytoplasmic 1, N-terminally processed;Actin, cytoplasmic 2;Actin, cytoplasmic 2, N-terminally processed; Actin, cytoplasmic 1;Actin, cytoplasmic 1, N-terminally processed;Actin, cytoplasmic 2;Actin, cyt…	P63261
ACTC1	-1.31017	7.33785	Actin, alpha cardiac muscle 1;Actin, aortic smooth muscle;Actin, gamma-enteric smooth muscle;Actin, alpha skeletal muscle	P68032
ACTN1	-0.683099	5.85966	Alpha-actinin-1;Alpha-actinin-4; Alpha-actinin-1; Alpha-actinin-1;Alpha-actinin-2;Alpha-actinin-3	P12814; O43707
ACTN4	-0.092013	6.09057	Alpha-actinin-4	O43707
ACTR2	-0.509562	5.55069	Actin-related protein 2	P61160
ACTR3	-0.648593	4.87841	Actin-related protein 3	P61158
ADD1	-0.48994	3.24296	Alpha-adducin	E7EV99
ADH5	-0.321387	1.86876	Alcohol dehydrogenase class-3	P11766
AFM	-0.599955	2.48682	Afamin	P43652
AGT	-0.0676509	8.66954	Angiotensinogen;Angiotensin-1;Angiotensin-2;Angiotensin-3;Angiotensin-4;Angiotensin 1-9;Angiotensin 1-7;Angiotensin 1-5;Angiotensin 1-4	A0A7P0TAP4
AHCY	-0.559569	2.58781	Adenosylhomocysteinase	P23526
AHCYL1	-1.23864	3.65478	Putative adenosylhomocysteinase 2	O43865
AHNAK	0.0646394	5.67199	Neuroblast differentiation-associated protein AHNAK	Q09666
AHSG	-0.818059	2.3215	Alpha-2-HS-glycoprotein;Alpha-2-HS-glycoprotein chain A;Alpha-2-HS-glycoprotein chain B	P02765
AIFM1	-0.766947	3.16038	Apoptosis-inducing factor 1, mitochondrial	A0A6Q8PFM5
AKAP12	0.552009	3.98385	A-kinase anchor protein 12	Q02952
AKR1A1	-0.531819	2.90275	Alcohol dehydrogenase [NADP(+)]	P14550
AKR7A2	-0.484999	1.66857	Aflatoxin B1 aldehyde reductase member 2	H3BLU7
ALDH2	-0.705951	3.8362	Aldehyde dehydrogenase, mitochondrial	P05091
ALDH6A1	-0.22287	6.2498	Methylmalonate-semialdehyde dehydrogenase [acylating], mitochondrial	Q02252
ALDH7A1	-0.230232	2.94699	Alpha-aminoadipic semialdehyde dehydrogenase	A0A1B0GTG2
ALDH9A1	-0.631253	3.72912	4-trimethylaminobutyraldehyde dehydrogenase	P49189
ALDOA	-0.0278136	7.45157	Fructose-bisphosphate aldolase A;Fructose-bisphosphate aldolase;Fructose-bisphosphate aldolase C;Fructose-bisphosphate aldolase B; Fructose-bisphosphate aldolase A;Fructose-bisphosphate aldolase; Fructose-bisphosphate aldolase A;Fructose-bisphosphate aldolase;Fructose-bisphosphate aldolase C	P04075
ALDOC	0.500954	1.63491	Fructose-bisphosphate aldolase C;Fructose-bisphosphate aldolase	P09972
ANP32A	-0.781486	6.1555	Acidic leucine-rich nuclear phosphoprotein 32 family member A;Acidic leucine-rich nuclear phosphoprotein 32 family member C	H0YN26
ANXA1	-0.25046	2.27446	Annexin A1;Annexin; Annexin A1	P04083
ANXA2	-0.193528	3.52238	Annexin A2;Annexin; Annexin A2;Annexin;Putative annexin A2-like protein	P07355
ANXA5	0.386655	2.12936	Annexin A5;Annexin	P08758
ANXA6	-0.117155	4.73955	Annexin A6;Annexin	P08133
AP1B1	0.322369	2.00696	AP-1 complex subunit beta-1;AP-2 complex subunit beta	P63010
AP2A1	-0.51895	1.65664	AP-2 complex subunit alpha-1	O95782
AP2B1	0.620249	2.89516	AP-2 complex subunit beta	P63010
APEH	-0.210156	3.9752	Acylamino-acid-releasing enzyme	C9JIF9
APEX1	-0.810103	3.71062	DNA-(apurinic or apyrimidinic site) lyase;DNA-(apurinic or apyrimidinic site) lyase, mitochondrial	P27695
APMAP	-0.297618	1.96698	Adipocyte plasma membrane-associated protein	H0Y512
APOA1	-1.01215	3.91035	Apolipoprotein A-I;Proapolipoprotein A-I;Truncated apolipoprotein A-I	P02647
APOB	-0.816448	2.84843	Apolipoprotein B-100;Apolipoprotein B-48	P04114
APOD	0.822742	4.01011	Apolipoprotein D	C9JF17
APOE	-0.550552	1.33303	Apolipoprotein E	P02649
ARF1	1.18374	7.50213	ADP-ribosylation factor 1;ADP-ribosylation factor 3	A0A8V8TNZ5
ARF5	0.297623	3.16586	ADP-ribosylation factor 5; ADP-ribosylation factor 5;ADP-ribosylation factor 1;ADP-ribosylation factor 3; ADP-ribosylation factor 5;ADP-ribosylation factor 1;ADP-ribosylation factor 3;ADP-ribosylation factor 4	C9J1Z8; A0A8V8TNZ5
ARF6	-0.586611	1.59324	ADP-ribosylation factor 6	P62330
ARHGDIA	-0.444378	3.55312	Rho GDP-dissociation inhibitor 1	P52565
ARPC1B	-0.989666	2.85927	Actin-related protein 2/3 complex subunit 1B	A0A1W2PNV4
ARPC4-TTLL3	-0.673848	5.46918	Actin-related protein 2/3 complex subunit 4	F8WCF6
ASS1	-0.879829	4.41626	Argininosuccinate synthase	P00966
ATP1A1	-0.40636	3.82891	Sodium/potassium-transporting ATPase subunit alpha-1	P05023
ATP1A2	-0.684611	2.32266	Sodium/potassium-transporting ATPase subunit alpha-2	B1AKY9
ATP1A3	-0.627278	3.50616	Sodium/potassium-transporting ATPase subunit alpha-3;Sodium/potassium-transporting ATPase subunit alpha-2;Sodium/potassium-transporting ATPase subunit alpha-1; Sodium/potassium-transporting ATPase subunit alpha-3; Sodium/potassium-transporting ATPase subunit alpha-3;Sodium/potassium-transporting ATPase subunit alpha-2;Sodium/potassium-transporting ATPase subunit alpha-1;Potassium-transporting ATP…	P05023; A0A2R8YEY8
ATP2B4	0.274276	3.50657	Plasma membrane calcium-transporting ATPase 4;Plasma membrane calcium-transporting ATPase 1;Plasma membrane calcium-transporting ATPase 3; Plasma membrane calcium-transporting ATPase 4;Plasma membrane calcium-transporting ATPase 1	P23634
ATP5A1	-0.0682413	8.48272	ATP synthase subunit alpha, mitochondrial	P25705
ATP5B	0.0688523	2.18466	ATP synthase subunit beta, mitochondrial;ATP synthase subunit beta	P06576
ATP5C1	1.117	9.00002	ATP synthase subunit gamma, mitochondrial	P36542
ATP5I	0.365612	3.09098	ATP synthase subunit e, mitochondrial	P56385
ATP5L	0.477243	1.65857	ATP synthase subunit g, mitochondrial	A0A8I5KT86
ATP5O	-0.0757471	4.0002	ATP synthase subunit O, mitochondrial	P48047
ATP6V1A	-1.00291	5.02895	V-type proton ATPase catalytic subunit A	P38606
ATP6V1G1	1.02388	5.00213	V-type proton ATPase subunit G 1;V-type proton ATPase subunit G 2	O95670
ATP6V1H	-0.873507	5.93854	V-type proton ATPase subunit H	Q9UI12
BASP1	0.702338	2.21432	Brain acid soluble protein 1	P80723
BCAN	0.49749	1.31248	Brevican core protein	Q96GW7
BCAP31	-0.0783336	4.1089	B-cell receptor-associated protein 31	P51572
BLVRA	-0.36304	3.22078	Biliverdin reductase A	P53004
C14orf166	-0.0770857	7.51344	UPF0568 protein C14orf166	Q9Y224
C3	0.124303	4.70416	Complement C3;Complement C3 beta chain;C3-beta-c;Complement C3 alpha chain;C3a anaphylatoxin;Acylation stimulating protein;Complement C3b alpha chain;Complement C3c alpha chain fragment 1;Complement C3dg fragment;Complement C3g fragment;Complement C3d fragment;Complement C3f fragment;Complement C3c alpha chain fragment 2	P01024
C4B	0.798247	4.23976	Complement C4-B;Complement C4 beta chain;Complement C4-B alpha chain;C4a anaphylatoxin;C4b-B;C4d-B;Complement C4 gamma chain;Complement C4-A;Complement C4 beta chain;Complement C4-A alpha chain;C4a anaphylatoxin;C4b-A;C4d-A;Complement C4 gamma chain	A0A0G2JPR0
C4BPA	0.620289	3.35891	C4b-binding protein alpha chain	P04003
C9	1.21241	2.6902	Complement component C9;Complement component C9a;Complement component C9b	A0A8Q3SI37
CA1	0.359845	5.40906	Carbonic anhydrase 1	P00915
CA2	0.482557	3.54718	Carbonic anhydrase 2	P00918
CADM2	-1.16491	7.06838	Cell adhesion molecule 2	Q8N3J6
CALD1	-1.03769	4.87894	Caldesmon	E9PGZ1
CALM2	1.85294	9.16646	Calmodulin-like protein 3	P0DP25
CAMK2D	-0.335483	2.33683	Calcium/calmodulin-dependent protein kinase type II subunit delta	A0A8V8TPK3
CAND1	-0.043882	3.31446	Cullin-associated NEDD8-dissociated protein 1	Q86VP6
CANX	-0.517926	1.3252	Calnexin	P27824
CAP1	-0.00510544	5.34265	Adenylyl cyclase-associated protein 1;Adenylyl cyclase-associated protein; Adenylyl cyclase-associated protein 1	Q01518
CAPN1	-0.454417	3.61435	Calpain-1 catalytic subunit	P07384
CAPNS1	0.449269	5.34727	Calpain small subunit 1	A0A0C4DGQ5
CAPZA1	-0.418412	2.43502	F-actin-capping protein subunit alpha-1; F-actin-capping protein subunit alpha-1;F-actin-capping protein subunit alpha-2	P52907
CAPZB	0.211155	3.36209	F-actin-capping protein subunit beta	P47756
CAST	-0.713837	3.16412	Calpastatin	A0A6Q8PH20
CBR1	-0.365791	6.84142	Carbonyl reductase [NADPH] 1; Carbonyl reductase [NADPH] 1;Carbonyl reductase [NADPH] 3	P16152
CCT2	0.176845	8.30949	T-complex protein 1 subunit beta	P78371
CCT4	0.821682	6.91787	T-complex protein 1 subunit delta	P50991
CCT5	0.360453	3.04399	T-complex protein 1 subunit epsilon	E7ENZ3
CCT6A	-0.210653	7.43552	T-complex protein 1 subunit zeta;T-complex protein 1 subunit zeta-2; T-complex protein 1 subunit zeta	P40227
CCT7	0.370607	5.33631	T-complex protein 1 subunit eta	Q99832
CD14	-0.358149	1.8967	Monocyte differentiation antigen CD14;Monocyte differentiation antigen CD14, urinary form;Monocyte differentiation antigen CD14, membrane-bound form	P08571
CD44	-0.556837	1.91049	CD44 antigen	H0YD13
CD59	0.543145	4.29846	CD59 glycoprotein	E9PNW4
CDC42	0.07388	9.39559	Cell division control protein 42 homolog	P60953
CDC42EP4	-0.875127	3.3494	Cdc42 effector protein 4	Q9H3Q1
CDS2	-0.507333	4.02735	Phosphatidate cytidylyltransferase 2	O95674
CFL1	-0.0155703	4.38254	Cofilin-1	P23528
CIRBP	-1.10269	6.09067	Cold-inducible RNA-binding protein	Q14011
CISD1	0.515236	2.58208	CDGSH iron-sulfur domain-containing protein 1	Q9NZ45
CKB	-0.380339	4.92235	Creatine kinase B-type;Creatine kinase M-type;Creatine kinase M-type, N-terminally processed; Creatine kinase B-type	P12277
CLIC1	-0.585782	2.3251	Chloride intracellular channel protein 1	O00299
CLTC	-0.541324	8.38766	Clathrin heavy chain 1;Clathrin heavy chain; Clathrin heavy chain 1;Clathrin heavy chain;Clathrin heavy chain 2	Q00610
CLU	0.547965	1.37354	Clusterin;Clusterin beta chain;Clusterin alpha chain;Clusterin	P10909
CNDP2	-0.69646	2.70922	Cytosolic non-specific dipeptidase	Q96KP4
CNN3	-0.9789	4.18151	Calponin-3;Calponin	Q15417
CNP	-1.07506	3.13759	2,3-cyclic-nucleotide 3-phosphodiesterase	P09543
COL6A3	-0.776218	3.80316	Collagen alpha-3(VI) chain	P12111
COMT	-0.746372	7.75359	Catechol O-methyltransferase	P21964
COPA	0.528493	4.64132	Coatomer subunit alpha;Xenin;Proxenin	P53621
CORO1B	0.306966	2.90543	Coronin-1B;Coronin	Q9BR76
CORO1C	-0.61968	5.56317	Coronin-1C;Coronin	Q9ULV4
COTL1	0.32632	2.4362	Coactosin-like protein	Q14019
COX4I1	0.409644	2.00769	Cytochrome c oxidase subunit 4 isoform 1, mitochondrial	P13073
COX5B	0.619504	6.00274	Cytochrome c oxidase subunit 5B, mitochondrial	P10606
COX7C	0.353774	2.14608	Cytochrome c oxidase subunit 7C, mitochondrial	D6R9Z7
CRIP2	-0.96311	3.22967	Cysteine-rich protein 2	P52943
CRK	-0.536414	2.89529	Adapter molecule crk	P46108
CRMP1	-0.323831	2.86789	Dihydropyrimidinase-related protein 1	Q14194
CRYAB	-0.806559	2.95884	Alpha-crystallin B chain	P02511
CS	-0.361809	5.53768	Citrate synthase, mitochondrial;Citrate synthase	O75390
CSRP1	-1.03872	6.5214	Cysteine and glycine-rich protein 1	P21291
CST3	0.752188	3.1426	Cystatin-C	P01034
CTBP1	-0.419862	1.7417	C-terminal-binding protein 1;C-terminal-binding protein 2	H0Y8U5
CTNNA2	-0.360832	1.5293	Catenin alpha-2;Catenin alpha-1	P35221
CTSD	0.30979	2.49551	Cathepsin D;Cathepsin D light chain;Cathepsin D heavy chain	F8W787
CYB5B	-1.25545	5.58162	Cytochrome b5 type B	A0A8I5KX20
CYFIP1	0.592235	6.23707	Cytoplasmic FMR1-interacting protein 1;Cytoplasmic FMR1-interacting protein 2	Q7L576
DARS	0.0392098	3.70524	Aspartate--tRNA ligase, cytoplasmic	P14868
DCLK1	-0.642757	2.00331	Serine/threonine-protein kinase DCLK1	O15075
DCTN2	-0.45642	8.61091	Dynactin subunit 2	Q13561
DDAH1	-1.22719	2.94164	N(G),N(G)-dimethylarginine dimethylaminohydrolase 1	O94760
DDX17	-0.0638454	6.94264	Probable ATP-dependent RNA helicase DDX17;Probable ATP-dependent RNA helicase DDX5; Probable ATP-dependent RNA helicase DDX17	A0A5H1ZRQ2
DDX39B	-1.16998	5.50163	Spliceosome RNA helicase DDX39B;ATP-dependent RNA helicase DDX39A	Q13838
DHX9	-0.454869	2.35465	ATP-dependent RNA helicase A	Q08211
DLAT	0.287555	2.0083	Acetyltransferase component of pyruvate dehydrogenase complex;Dihydrolipoyllysine-residue acetyltransferase component of pyruvate dehydrogenase complex, mitochondrial	H0YDD4
DLD	0.0360742	8.20597	Dihydrolipoyl dehydrogenase, mitochondrial;Dihydrolipoyl dehydrogenase; Dihydrolipoyl dehydrogenase, mitochondrial	P09622
DLST	-0.398595	4.72084	Dihydrolipoyllysine-residue succinyltransferase component of 2-oxoglutarate dehydrogenase complex, mitochondrial	P36957
DNAJA2	0.222354	3.26135	DnaJ homolog subfamily A member 2	O60884
DNM1	0.660438	1.64428	Dynamin-1	A0A0D9SFB1
DNM1L	-0.818686	5.00167	Dynamin-1-like protein	O00429
DPP3	-0.885607	4.01833	Dipeptidyl peptidase 3	Q9NY33
DPYSL2	-0.457439	9.79933	Dihydropyrimidinase-related protein 2;Dihydropyrimidinase-related protein 3;Dihydropyrimidinase-related protein 1; Dihydropyrimidinase-related protein 2	A0A1C7CYX9
DPYSL3	-0.754199	6.1807	Dihydropyrimidinase-related protein 3	Q14195
DPYSL4	0.995945	9.61676	Dihydropyrimidinase-related protein 4	O14531
DSTN	0.00764223	3.01719	Destrin	P60981
DUSP3	-0.537926	2.57731	Dual specificity protein phosphatase 3	P51452
DYNC1H1	-0.17224	11.0284	Cytoplasmic dynein 1 heavy chain 1	Q14204
DYNC1LI2	-0.887793	3.92672	Cytoplasmic dynein 1 light intermediate chain 2	O43237
ECH1	-0.296256	1.87103	Delta(3,5)-Delta(2,4)-dienoyl-CoA isomerase, mitochondrial	Q13011
EEF1A1	1.25195	14.5903	Elongation factor 1-alpha 1;Putative elongation factor 1-alpha-like 3;Elongation factor 1-alpha;Elongation factor 1-alpha 2; Elongation factor 1-alpha 1;Putative elongation factor 1-alpha-like 3;Elongation factor 1-alpha	A0A7I2V659
EEF1D	-0.869632	5.28366	Elongation factor 1-delta	P29692
EEF1E1	-0.334932	3.65711	Eukaryotic translation elongation factor 1 epsilon-1	D6RBD7
EEF1G	0.868485	9.19119	Elongation factor 1-gamma	P26641
EEF2	-0.17887	3.6451	Elongation factor 2	P13639
EIF1AY	2.11675	14.3425	Eukaryotic translation initiation factor 1A, X-chromosomal;Eukaryotic translation initiation factor 1A, Y-chromosomal	A6NJH9
EIF2S3	-0.608498	2.80496	Eukaryotic translation initiation factor 2 subunit 3;Putative eukaryotic translation initiation factor 2 subunit 3-like protein	P41091
EIF3H	-0.371703	3.73235	Eukaryotic translation initiation factor 3 subunit H	B3KS98
EIF4G1	-0.653338	2.30978	Eukaryotic translation initiation factor 4 gamma 1	E7EX73
ELAVL1	-0.642721	1.92409	ELAV-like protein 1	Q15717
ENO1	0.430402	5.30617	Alpha-enolase;Enolase; Alpha-enolase; Alpha-enolase;Enolase;Gamma-enolase;Beta-enolase	P06733
ENOPH1	-0.568287	5.30944	Enolase-phosphatase E1	D6RA00
EPB41L2	-0.164665	3.05541	Band 4.1-like protein 2	O43491
EPB41L3	-0.64227	2.64054	Band 4.1-like protein 3;Band 4.1-like protein 3, N-terminally processed	A8K968
EPHX1	-0.764256	1.78108	Epoxide hydrolase 1	P07099
ETFA	-0.727978	3.91097	Electron transfer flavoprotein subunit alpha, mitochondrial	P13804
EWSR1	1.26363	10.1648	RNA-binding protein EWS	H7BY36
EZR	1.92822	8.65438	Ezrin	P15311
FABP7	-0.100171	4.42227	Fatty acid-binding protein, brain	O15540
FAM213A	-0.799152	2.54733	Redox-regulatory protein FAM213A	Q9BRX8
FASN	-0.447879	2.76506	Fatty acid synthase;[Acyl-carrier-protein] S-acetyltransferase;[Acyl-carrier-protein] S-malonyltransferase;3-oxoacyl-[acyl-carrier-protein] synthase;3-oxoacyl-[acyl-carrier-protein] reductase;3-hydroxyacyl-[acyl-carrier-protein] dehydratase;Enoyl-[acyl-carrier-protein] reductase;Oleoyl-[acyl-carrier-protein] hydrolase	P49327
FBN1	-0.73545	2.66012	Fibrillin-1	P35555
FBXO2	-0.887539	2.34166	F-box only protein 2	Q9UK22
FGA	0.489057	1.35926	Fibrinogen alpha chain;Fibrinopeptide A;Fibrinogen alpha chain	P02671
FGF1	-0.577987	1.4501	Fibroblast growth factor 1	P05230
FH	0.517226	6.03492	Fumarate hydratase, mitochondrial	P07954
FHL1	-1.14039	6.5311	Four and a half LIM domains protein 1	Q5JXI8
FKBP12-Exin	0.368782	2.66773	Peptidyl-prolyl cis-trans isomerase;Peptidyl-prolyl cis-trans isomerase FKBP1A	Q1JUQ3
FLNB	-0.62062	2.77448	Filamin-B	O75369
FLNC	-0.699518	2.26864	Filamin-C	Q14315
FLOT1	-0.849361	6.81556	Flotillin-1	O75955
FLOT2	-1.27406	4.04794	Flotillin-2	E7EMK3
FN1	0.555078	1.48702	Fibronectin;Anastellin;Ugl-Y1;Ugl-Y2;Ugl-Y3	P02751
FSCN1	-0.743888	7.73674	Fascin	Q16658
GAP43	-0.296404	2.82312	Neuromodulin	P17677
GAPDH	-0.317912	8.73632	Glyceraldehyde-3-phosphate dehydrogenase	P04406
GBE1	-0.552561	2.00238	1,4-alpha-glucan-branching enzyme	E9PGM4
GBP1	0.549085	1.75752	Interferon-induced guanylate-binding protein 1;Guanylate-binding protein 3; Interferon-induced guanylate-binding protein 1	P32455
GC	-0.844943	1.86569	Vitamin D-binding protein	D6RF35
GDI1	-0.221778	2.8677	Rab GDP dissociation inhibitor alpha; Rab GDP dissociation inhibitor alpha;Rab GDP dissociation inhibitor beta	P31150; P50395
GDI2	-0.619346	3.35584	Rab GDP dissociation inhibitor beta	P50395
GFAP	-0.158454	3.45346	Glial fibrillary acidic protein	A0A1X7SBR3
GLOD4	-0.442903	3.97798	Glyoxalase domain-containing protein 4	Q9HC38
GLTP	-0.591053	1.5978	Glycolipid transfer protein	Q9NZD2
GLUD1	-0.796786	8.94719	Glutamate dehydrogenase 1, mitochondrial;Glutamate dehydrogenase 2, mitochondrial; Glutamate dehydrogenase 1, mitochondrial	P00367
GLUL	-1.1132	4.8156	Glutamine synthetase	P15104
GNA11	-0.333373	2.2536	Guanine nucleotide-binding protein subunit alpha-11;Guanine nucleotide-binding protein G(q) subunit alpha	P50148
GNAI2	-0.531858	4.68276	Guanine nucleotide-binding protein G(i) subunit alpha-2	P04899
GNAO1	-0.652514	1.4699	Guanine nucleotide-binding protein G(o) subunit alpha	P09471
GNAS	-0.220573	2.84297	Guanine nucleotide-binding protein G(s) subunit alpha isoforms short;Guanine nucleotide-binding protein G(s) subunit alpha isoforms XLas; Guanine nucleotide-binding protein G(s) subunit alpha isoforms short	P63092
GNB1	0.786541	2.30269	Guanine nucleotide-binding protein G(I)/G(S)/G(T) subunit beta-1	P62873
GNB2	-1.0968	4.80335	Guanine nucleotide-binding protein G(I)/G(S)/G(T) subunit beta-2	P62879
GNG12	-0.96791	6.69444	Guanine nucleotide-binding protein G(I)/G(S)/G(O) subunit gamma-12	Q9UBI6
GNG2	-0.523184	1.33157	Guanine nucleotide-binding protein G(I)/G(S)/G(O) subunit gamma-2;Guanine nucleotide-binding protein subunit gamma	P59768
GOT1	-1.05594	4.62265	Aspartate aminotransferase, cytoplasmic	P17174
GOT2	-1.18888	4.54583	Aspartate aminotransferase, mitochondrial	P00505
GPD2	-0.748427	3.53086	Glycerol-3-phosphate dehydrogenase, mitochondrial	P43304
GPI	0.327385	3.1291	Glucose-6-phosphate isomerase	P06744
GPM6A	-0.48472	1.37751	Neuronal membrane glycoprotein M6-a	P51674
GRHPR	-0.625167	2.16124	Glyoxylate reductase/hydroxypyruvate reductase	U3KQ56
GSTM3	-0.785305	4.81686	Glutathione S-transferase Mu 3;Glutathione S-transferase Mu 5;Glutathione S-transferase Mu 1;Glutathione S-transferase Mu 4; Glutathione S-transferase Mu 3;Glutathione S-transferase Mu 5;Glutathione S-transferase Mu 2	P21266
GSTO1	-0.724853	4.82983	Glutathione S-transferase omega-1	P78417
GSTP1	-1.03859	8.09184	Glutathione S-transferase P	P09211
H1FX	0.573908	3.7035	Histone H1x	Q92522
H2AFX	-0.0228591	3.24234	Histone H2AX; Histone H2AX;Histone H2A type 1-A;Histone H2A.V;Histone H2A.Z;Histone H2A;Histone H2A type 1-J;Histone H2A type 1-H;Histone H2A.J;Histone H2A type 2-C;Histone H2A type 1-C;Histone H2A type 3;Histone H2A type 2-A;Histone H2A type 1-D;Histone H2A type 1;Histone H2A type 1-B/E	P16104
H2AFY	0.239349	3.79323	Core histone macro-H2A.1;Histone H2A	O75367
H3F3B	-0.752275	2.56632	Histone H3;Histone H3.3	K7EMV3
HADHA	-0.385192	2.58896	Trifunctional enzyme subunit alpha, mitochondrial;Long-chain enoyl-CoA hydratase;Long chain 3-hydroxyacyl-CoA dehydrogenase	H0YFD6
HBD	-0.782229	1.43763	Hemoglobin subunit delta;Hemoglobin subunit beta;LVV-hemorphin-7;Spinorphin	P68871
HBG2	0.616933	1.42606	Hemoglobin subunit gamma-2;Hemoglobin subunit gamma-1	A0A2R8Y7X9
HEBP1	-0.661785	5.23537	Heme-binding protein 1	A0A3B3IRV5
HINT1	0.651468	7.36463	Histidine triad nucleotide-binding protein 1	P49773
HIST1H1B	0.436766	2.96437	Histone H1.5	P16401
HIST1H1C	-0.314592	3.4379	Histone H1.2;Histone H1.4;Histone H1.3	P16402
HIST1H2AJ	0.44362	4.37159	Histone H2A type 1-J;Histone H2A type 1-H;Histone H2A.J;Histone H2A type 2-C;Histone H2A type 1-C;Histone H2A type 3;Histone H2A type 2-A;Histone H2A type 1-D;Histone H2A type 1;Histone H2A type 1-B/E;Histone H2A	A0A0U1RR32
HIST1H4A	0.37862	6.47298	Histone H4	P62805
HK1	0.167578	4.76166	Hexokinase-1	P19367
HMGB1	0.405626	4.44572	High mobility group protein B1;Putative high mobility group protein B1-like 1	Q5T7C4
HMGN1	0.99395	4.05647	Non-histone chromosomal protein HMG-14	A6NL93
HNRNPA1	-0.911574	5.01858	Heterogeneous nuclear ribonucleoprotein A1;Heterogeneous nuclear ribonucleoprotein A1, N-terminally processed; Heterogeneous nuclear ribonucleoprotein A1;Heterogeneous nuclear ribonucleoprotein A1, N-terminally processed;Heterogeneous nuclear ribonucleoprotein A1-like 2	P09651
HNRNPA2B1	-0.301076	5.32725	Heterogeneous nuclear ribonucleoproteins A2/B1	P22626
HNRNPC	0.144193	9.45551	Heterogeneous nuclear ribonucleoproteins C1/C2;Heterogeneous nuclear ribonucleoprotein C-like 4;Heterogeneous nuclear ribonucleoprotein C-like 1;Heterogeneous nuclear ribonucleoprotein C-like 3;Heterogeneous nuclear ribonucleoprotein C-like 2; Heterogeneous nuclear ribonucleoproteins C1/C2	B4DY08
HNRNPD	0.403556	3.65693	Heterogeneous nuclear ribonucleoprotein D0;Heterogeneous nuclear ribonucleoprotein D-like	Q14103
HNRNPF	-0.459598	2.2219	Heterogeneous nuclear ribonucleoprotein F;Heterogeneous nuclear ribonucleoprotein F, N-terminally processed;Heterogeneous nuclear ribonucleoprotein H;Heterogeneous nuclear ribonucleoprotein H, N-terminally processed;Heterogeneous nuclear ribonucleoprotein H2	P31943
HNRNPH1	0.990355	3.72874	Heterogeneous nuclear ribonucleoprotein H;Heterogeneous nuclear ribonucleoprotein H, N-terminally processed	P31943
HNRNPK	0.287112	6.16006	Heterogeneous nuclear ribonucleoprotein K	P61978
HNRNPM	0.413087	5.97736	Heterogeneous nuclear ribonucleoprotein M	A0A087X0X3
HNRNPR	-0.675981	4.49657	Heterogeneous nuclear ribonucleoprotein R	O43390
HNRNPU	-0.804036	6.76398	Heterogeneous nuclear ribonucleoprotein U	Q00839
HNRNPUL2-BSCL2	1.12146	4.37406	Heterogeneous nuclear ribonucleoprotein U-like protein 2	H3BQZ7
HP	0.501534	7.29154	Haptoglobin;Haptoglobin alpha chain;Haptoglobin beta chain;Haptoglobin-related protein	P00738
HPRT1	-0.803515	2.61941	Hypoxanthine-guanine phosphoribosyltransferase	P00492
HSD17B10	-0.101718	3.83653	3-hydroxyacyl-CoA dehydrogenase type-2	Q99714
HSD17B12	-0.485203	2.57127	Very-long-chain 3-oxoacyl-CoA reductase	Q53GQ0
HSD17B4	-0.627565	3.9214	Peroxisomal multifunctional enzyme type 2;(3R)-hydroxyacyl-CoA dehydrogenase;Enoyl-CoA hydratase 2	P51659
HSP90AA1	0.232911	3.41429	Heat shock protein HSP 90-alpha;Heat shock protein HSP 90-alpha A2; Heat shock protein HSP 90-alpha	P07900
HSP90AB1	-0.120725	6.88231	Heat shock protein HSP 90-beta;Heat shock protein HSP 90-alpha; Heat shock protein HSP 90-beta;Heat shock protein HSP 90-alpha;Heat shock protein HSP 90-alpha A2;Putative heat shock protein HSP 90-beta 2; Heat shock protein HSP 90-beta;Putative heat shock protein HSP 90-beta-3;Heat shock protein HSP 90-alpha;Putative heat shock protein HSP 90-beta 2; Heat shock protein HSP 90-beta;Putative heat s…	P08238; P14625
HSP90B1	-0.188541	6.33259	Endoplasmin	P14625
HSPA1B	0.235804	7.18114	Heat shock 70 kDa protein 1B;Heat shock 70 kDa protein 1A; Heat shock 70 kDa protein 1B;Heat shock 70 kDa protein 1A;Heat shock 70 kDa protein 6;Putative heat shock 70 kDa protein 7; Heat shock 70 kDa protein 1B;Heat shock 70 kDa protein 1A;Heat shock 70 kDa protein 6	A0A0G2JIW1
HSPA4	0.0687401	3.89663	Heat shock 70 kDa protein 4	P34932
HSPA5	-0.318334	5.93928	78 kDa glucose-regulated protein	P11021
HSPA8	0.155918	9.44284	Heat shock cognate 71 kDa protein;Heat shock-related 70 kDa protein 2;Heat shock 70 kDa protein 1B;Heat shock 70 kDa protein 1A;Heat shock 70 kDa protein 6;Putative heat shock 70 kDa protein 7; Heat shock cognate 71 kDa protein; Heat shock cognate 71 kDa protein;Heat shock-related 70 kDa protein 2	P11142
HSPA9	-0.487943	4.68035	Stress-70 protein, mitochondrial	P38646
HSPB1	0.345348	1.61892	Heat shock protein beta-1	P04792
HSPD1	-0.285213	3.44206	60 kDa heat shock protein, mitochondrial	P10809
IDH1	0.790765	7.47236	Isocitrate dehydrogenase [NADP] cytoplasmic	O75874
IDH2	-0.16121	3.78654	Isocitrate dehydrogenase [NADP], mitochondrial	P48735
IGHA1	-0.793866	2.51337	Ig alpha-1 chain C region;Ig alpha-2 chain C region	A0A286YEY1
IGHG1	-0.627278	2.92672	Ig gamma-1 chain C region	P01857
IGHG3	-0.182874	3.5339	Ig gamma-3 chain C region;Ig gamma-1 chain C region;Ig gamma-2 chain C region; Ig gamma-3 chain C region	P01857; A0A286YES1
IGHG4	-0.923741	3.41895	Ig gamma-4 chain C region	A0A286YFJ8
IGHV3-66	-0.671218	2.21963	Ig heavy chain V-III region KOL;Ig heavy chain V-III region BUT;Ig heavy chain V-III region WEA;Ig heavy chain V-III region TRO	P0DP02
ILF3	-0.386546	2.64135	Interleukin enhancer-binding factor 3	Q12906
IMMT	-0.152001	9.07461	MICOS complex subunit MIC60	Q16891
IMPA1	-0.661021	3.74849	Inositol monophosphatase 1	H0YBL1
IMPDH2	-0.259708	2.46718	Inosine-5-monophosphate dehydrogenase 2	E7ETK5
INA	0.640595	1.31999	Alpha-internexin	Q16352
ITIH1	0.652033	1.8459	Inter-alpha-trypsin inhibitor heavy chain H1	P19827
ITIH2	1.15825	3.32582	Inter-alpha-trypsin inhibitor heavy chain H2	Q5T985
ITPA	-0.325952	2.38498	Inosine triphosphate pyrophosphatase	Q9BY32
IVD	-0.449005	1.46356	Isovaleryl-CoA dehydrogenase, mitochondrial	A0A0A0MT83
KHDRBS3	0.416187	1.56646	KH domain-containing, RNA-binding, signal transduction-associated protein 3	O75525
KIF5B	-0.366754	4.36346	Kinesin-1 heavy chain	P33176
KPNB1	-0.344375	6.48316	Importin subunit beta-1	Q14974
KTN1	-0.551803	2.67343	Kinectin	Q86UP2
LAMC1	2.23586	11.2672	Laminin subunit gamma-1	P11047
LAMTOR1	-0.362951	1.8336	Ragulator complex protein LAMTOR1	Q6IAA8
LAMTOR2	-0.396094	2.70159	Ragulator complex protein LAMTOR2	Q9Y2Q5
LANCL1	-0.610037	2.35019	LanC-like protein 1	O43813
LAP3	-0.573537	2.39186	Cytosol aminopeptidase	P28838
LASP1	-0.42867	3.15371	LIM and SH3 domain protein 1	Q14847
LDHB	-0.459621	5.57584	L-lactate dehydrogenase B chain;L-lactate dehydrogenase; L-lactate dehydrogenase B chain	A0A5F9ZHM4
LETM1	0.441142	3.69634	LETM1 and EF-hand domain-containing protein 1, mitochondrial	O95202
LGALS1	-0.817421	5.44319	Galectin-1	P09382
LMNB1	-0.719595	5.01956	Lamin-B1	P20700
LMNB2	-0.649794	2.60637	Lamin-B2	Q03252
LPP	-0.868592	4.76681	Lipoma-preferred partner	Q93052
LRPPRC	-0.627281	4.21371	Leucine-rich PPR motif-containing protein, mitochondrial	P42704
LRRC47	-0.456783	3.55043	Leucine-rich repeat-containing protein 47	Q8N1G4
LSAMP	-0.428993	1.78066	Limbic system-associated membrane protein	F5H5G1
LUM	0.593787	1.36415	Lumican	P51884
MAP1A	0.716883	4.98578	Microtubule-associated protein 1A;MAP1A heavy chain;MAP1 light chain LC2	E9PGC8
MAP1B	-0.157789	10.9704	Microtubule-associated protein 1B;MAP1B heavy chain;MAP1 light chain LC1	P46821
MAP4	-0.7123	3.16601	Microtubule-associated protein;Microtubule-associated protein 4	A0A804HKE7
MAPK1	-0.428607	6.95888	Mitogen-activated protein kinase 1	P28482
MAPRE1	-0.130855	3.58139	Microtubule-associated protein RP/EB family member 1	Q15691
MARCKSL1	-1.08123	8.23047	MARCKS-related protein	P49006
MATR3	-0.732792	3.83967	Matrin-3	P43243
MDH1	-0.0378158	2.87787	Malate dehydrogenase, cytoplasmic; Malate dehydrogenase, cytoplasmic;Malate dehydrogenase	P40925
MDH2	-0.0819379	4.23617	Malate dehydrogenase, mitochondrial;Malate dehydrogenase; Malate dehydrogenase, mitochondrial	P40926
MGST1	-0.885549	3.37369	Microsomal glutathione S-transferase 1	P10620
MGST3	-0.875125	1.91629	Microsomal glutathione S-transferase 3	O14880
MLEC	0.0551928	5.93677	Malectin	F5H1S8
MSN	0.864943	12.4101	Moesin	P26038
MT-CO2	0.464923	2.7573	Cytochrome c oxidase subunit 2	P00403
MTHFD1	-0.426692	1.50891	C-1-tetrahydrofolate synthase, cytoplasmic;Methylenetetrahydrofolate dehydrogenase;Methenyltetrahydrofolate cyclohydrolase;Formyltetrahydrofolate synthetase;C-1-tetrahydrofolate synthase, cytoplasmic, N-terminally processed	A0A8V8TMA4
MTPN	1.18164	12.3576	Myotrophin	P58546
MYH10	-0.81107	4.57045	Myosin-10	A0A8I5KZ38
MYH9	-0.0584776	9.55832	Myosin-9	A0A8I5KWT8
NACA	0.391667	3.60301	Nascent polypeptide-associated complex subunit alpha, muscle-specific form;Nascent polypeptide-associated complex subunit alpha	E9PAV3
NAPA	0.255413	7.88893	Alpha-soluble NSF attachment protein	P54920
NCAM1	-0.785115	5.19081	Neural cell adhesion molecule 1	A0A087WWD4
NCEH1	-0.763369	2.11864	Neutral cholesterol ester hydrolase 1	Q6PIU2
NCL	0.32119	3.15136	Nucleolin	A0A7I2V428
NDUFA4	0.548375	1.79287	Cytochrome c oxidase subunit NDUFA4	O00483
NDUFS3	-1.23786	7.35651	NADH dehydrogenase [ubiquinone] iron-sulfur protein 3, mitochondrial	O75489
NDUFV2	-0.815915	3.33511	NADH dehydrogenase [ubiquinone] flavoprotein 2, mitochondrial	E7EPT4
NEFL	0.20786	2.25811	Neurofilament light polypeptide	P07196
NEFM	0.821226	2.23673	Neurofilament medium polypeptide	P07197
NES	0.134326	6.99501	Nestin	P48681
NME1	-0.463536	5.7478	Nucleoside diphosphate kinase A	P15531
NME1-NME2	-0.0869476	6.84993	Nucleoside diphosphate kinase;Nucleoside diphosphate kinase B;Putative nucleoside diphosphate kinase; Nucleoside diphosphate kinase;Nucleoside diphosphate kinase B;Putative nucleoside diphosphate kinase;Nucleoside diphosphate kinase A	Q32Q12
NNT	-0.54242	3.10614	NAD(P) transhydrogenase, mitochondrial	Q13423
NPEPPS	-0.651148	4.24778	Puromycin-sensitive aminopeptidase;Puromycin-sensitive aminopeptidase-like protein; Puromycin-sensitive aminopeptidase	P55786
NSF	-0.490515	1.63868	Vesicle-fusing ATPase	I3L0N3
NTM	0.835888	3.15388	Neurotrimin;Opioid-binding protein/cell adhesion molecule	B7Z1Z5
OCIAD1	-0.929659	4.3733	OCIA domain-containing protein 1	Q9NX40
OLA1	-0.172243	4.70102	Obg-like ATPase 1	J3KQ32
ORM1	-0.0971111	2.96947	Alpha-1-acid glycoprotein 1;Alpha-1-acid glycoprotein 2; Alpha-1-acid glycoprotein 1	P02763
OTUB1	-0.582672	5.2308	Ubiquitin thioesterase OTUB1	Q96FW1
P4HB	-0.159186	3.49759	Protein disulfide-isomerase	P07237
PA2G4	0.348488	3.10629	Proliferation-associated protein 2G4	Q9UQ80
PABPC1	-0.677394	5.35987	Polyadenylate-binding protein 1;Polyadenylate-binding protein;Polyadenylate-binding protein 1-like; Polyadenylate-binding protein 1;Polyadenylate-binding protein;Polyadenylate-binding protein 4	P11940
PAFAH1B1	-0.90375	4.12797	Platelet-activating factor acetylhydrolase IB subunit alpha	A0A6Q8PFU3
PCBP1	1.2191	10.6585	Poly(rC)-binding protein 1	Q15365
PCBP3	-0.528704	1.18147	Poly(rC)-binding protein 3;Poly(rC)-binding protein 2	F8VZX2
PCCB	-0.733762	4.05498	Propionyl-CoA carboxylase beta chain, mitochondrial	E9PEC3
PCMT1	-0.53329	3.54886	Protein-L-isoaspartate(D-aspartate) O-methyltransferase;Protein-L-isoaspartate O-methyltransferase	A0A3F2YNX8
PDAP1	-0.853011	3.8305	28 kDa heat- and acid-stable phosphoprotein	Q13442
PDCD6IP	-0.296313	3.21272	Programmed cell death 6-interacting protein	Q8WUM4
PDIA3	-0.514132	4.34302	Protein disulfide-isomerase A3	P30101
PEBP1	-1.32562	6.09228	Phosphatidylethanolamine-binding protein 1;Hippocampal cholinergic neurostimulating peptide	P30086
PEPD	-0.37779	1.57369	Xaa-Pro dipeptidase	A0A8V8TLL9
PFDN5	0.77526	3.82701	Prefoldin subunit 5	F8VNW6
PFKM	0.0898785	7.27756	ATP-dependent 6-phosphofructokinase, muscle type; ATP-dependent 6-phosphofructokinase, muscle type;ATP-dependent 6-phosphofructokinase, platelet type;ATP-dependent 6-phosphofructokinase, liver type	A0A8V8TMY4; P08237
PFKP	0.365282	1.58187	ATP-dependent 6-phosphofructokinase, platelet type	A0A8V8TMY4
PFN1	-0.53444	7.66611	Profilin-1	P07737
PFN2	0.379423	1.46854	Profilin-2;Profilin	P35080
PGAM1	-0.370773	6.53155	Phosphoglycerate mutase 1;Probable phosphoglycerate mutase 4;Phosphoglycerate mutase 2; Phosphoglycerate mutase 1; Phosphoglycerate mutase 1;Phosphoglycerate mutase 2	P18669
PGD	-0.99175	2.38684	6-phosphogluconate dehydrogenase, decarboxylating	P52209
PGK1	0.24422	16.0394	Phosphoglycerate kinase 1;Phosphoglycerate kinase 2; Phosphoglycerate kinase 1	P00558
PGLS	-0.124711	2.9256	6-phosphogluconolactonase	O95336
PGM1	0.496523	13.0242	Phosphoglucomutase-1	P36871
PGM2	0.746392	7.35451	Phosphoglucomutase-2	Q96G03
PGM2L1	-0.23302	1.94092	Glucose 1,6-bisphosphate synthase	Q6PCE3
PHB	-0.431695	4.75113	Prohibitin	P35232
PHB2	0.472309	9.60991	Prohibitin-2	Q99623
PHGDH	-0.49912	1.20775	D-3-phosphoglycerate dehydrogenase	A0A286YF22
PHPT1	-1.03499	5.02226	14 kDa phosphohistidine phosphatase	Q9NRX4
PICALM	-0.486983	3.0814	Phosphatidylinositol-binding clathrin assembly protein	Q13492
PKM	-0.400947	10.5864	Pyruvate kinase;Pyruvate kinase PKM	P14618
PLCD1	-0.808767	2.824	1-phosphatidylinositol 4,5-bisphosphate phosphodiesterase delta-1	P51178
PLEC	-0.545909	7.83184	Plectin	A0A8I5KSD5
PLG	-0.911635	3.55201	Plasminogen;Plasmin heavy chain A;Activation peptide;Angiostatin;Plasmin heavy chain A, short form;Plasmin light chain B	P00747
PLS3	-0.929591	5.04246	Plastin-3	P13797
PNP	0.323674	2.48509	Purine nucleoside phosphorylase	G3V5M2
PON1	1.3848	7.82867	Serum paraoxonase/arylesterase 1	P27169
PPA1	-1.32856	12.0182	Inorganic pyrophosphatase	Q15181
PPIA	-0.360606	6.59883	Peptidyl-prolyl cis-trans isomerase A;Peptidyl-prolyl cis-trans isomerase A, N-terminally processed;Peptidyl-prolyl cis-trans isomerase; Peptidyl-prolyl cis-trans isomerase A;Peptidyl-prolyl cis-trans isomerase A, N-terminally processed;Peptidyl-prolyl cis-trans isomerase;Peptidyl-prolyl cis-trans isomerase A-like 4A/B/C;Peptidyl-prolyl cis-trans isomerase A-like 4D	P62937
PPIF	-0.84276	6.23116	Peptidyl-prolyl cis-trans isomerase F, mitochondrial;Peptidyl-prolyl cis-trans isomerase	P30405
PPP2R1A	-0.136529	3.25697	Serine/threonine-protein phosphatase 2A 65 kDa regulatory subunit A alpha isoform	P30153
PPP5C	0.44523	3.15953	Serine/threonine-protein phosphatase 5;Serine/threonine-protein phosphatase	P53041
PRDX1	-0.00160554	2.83256	Peroxiredoxin-1	Q06830
PRDX2	0.454839	2.85496	Peroxiredoxin-2	P32119
PRDX3	-0.384917	1.6365	Thioredoxin-dependent peroxide reductase, mitochondrial	P30048
PRKCA	-0.335682	2.35541	Protein kinase C alpha type	P17252
PSAP	-0.69215	3.95494	Prosaposin;Saposin-A;Saposin-B-Val;Saposin-B;Saposin-C;Saposin-D	P07602
PSAT1	-0.845684	3.61641	Phosphoserine aminotransferase	Q9Y617
PSMA5	0.306905	2.77752	Proteasome subunit alpha type-5	P28066
PSMB6	-0.508985	4.44692	Proteasome subunit beta type-6	P28072
PSMC1	-0.780269	5.74912	26S protease regulatory subunit 4	P62191
PSMC3	-0.850536	3.3977	26S protease regulatory subunit 6A	R4GNH3
PSMD1	-0.712496	2.83176	26S proteasome non-ATPase regulatory subunit 1	A0A087WW66
PSMD11	-0.422886	3.08008	26S proteasome non-ATPase regulatory subunit 11	O00231
PSME1	0.329922	4.04861	Proteasome activator complex subunit 1	Q06323
PTGES3	0.429782	3.82047	Prostaglandin E synthase 3	Q15185
PTMS	0.577461	5.72178	Parathymosin	P20962
PTPRZ1	-0.414792	2.22993	Receptor-type tyrosine-protein phosphatase zeta	A0A494C0U4
PTRHD1	-0.931271	2.88552	Putative peptidyl-tRNA hydrolase PTRHD1	Q6GMV3
PURA	-0.463029	2.58769	Transcriptional activator protein Pur-alpha	Q00577
PYGB	-0.429961	3.66329	Glycogen phosphorylase, brain form;Alpha-1,4 glucan phosphorylase; Glycogen phosphorylase, brain form; Glycogen phosphorylase, brain form;Alpha-1,4 glucan phosphorylase;Glycogen phosphorylase, liver form;Glycogen phosphorylase, muscle form	P11216
QDPR	0.368867	1.53047	Dihydropteridine reductase	P09417
QKI	-0.781856	5.87929	Protein quaking	Q96PU8
RAB10	0.256895	4.10443	Ras-related protein Rab-10	P61026
RAB11B	-0.389275	3.92311	Ras-related protein Rab-11B;Ras-related protein Rab-11A	Q15907
RAB14	-0.357213	3.73363	Ras-related protein Rab-14	P61106
RAB1A	0.377634	4.78918	Ras-related protein Rab-1A;Ras-related protein Rab-1B; Ras-related protein Rab-1A;Ras-related protein Rab-1B;Putative Ras-related protein Rab-1C	P62820
RAB23	-0.929016	5.20988	Ras-related protein Rab-23	Q9ULC3
RAB2A	0.0984043	6.24597	Ras-related protein Rab-2A;Ras-related protein Rab-2B	P61019
RAB31	-0.384967	1.91433	Ras-related protein Rab-31;Ras-related protein Rab-22A	Q13636
RAB5C	1.15258	10.4528	Ras-related protein Rab-5C	P51148
RAB6A	0.0684265	6.42203	Ras-related protein Rab-6A;Ras-related protein Rab-6B; Ras-related protein Rab-6A;Ras-related protein Rab-39A;Ras-related protein Rab-6B	P20340
RAB6B	-0.403079	1.76297	Ras-related protein Rab-6B	Q9NRW1
RAB7A	-0.245526	4.75774	Ras-related protein Rab-7a	P51149
RAB8B	-0.335782	2.77686	Ras-related protein Rab-8B	H0YNE9
RAC2	-0.551875	4.33665	Ras-related C3 botulinum toxin substrate 2;Ras-related C3 botulinum toxin substrate 1;Ras-related C3 botulinum toxin substrate 3	P63000
RAN	-0.738248	5.9212	GTP-binding nuclear protein Ran	P62826
RANBP1	-0.827008	5.53382	Ran-specific GTPase-activating protein	F6WQW2
RAP1B	0.671446	3.53261	Ras-related protein Rap-1b;Ras-related protein Rap-1b-like protein;Ras-related protein Rap-1A	P61224
RAP2A	-0.849452	5.6432	Ras-related protein Rap-2a;Ras-related protein Rap-2b;Ras-related protein Rap-2c	P10114
RCN1	-0.288812	2.44043	Reticulocalbin-1	Q15293
RDX	-0.488562	3.20844	Radixin	A0A2R8Y5S7
RHOA	-0.0914202	6.06204	Transforming protein RhoA;Rho-related GTP-binding protein RhoC	P61586
RNH1	1.04379	10.1772	Ribonuclease inhibitor	P13489
RNPEP	-0.592065	3.42125	Aminopeptidase B	A6NKB8
RPA1	-0.766162	3.57882	Replication protein A 70 kDa DNA-binding subunit;Replication protein A 70 kDa DNA-binding subunit, N-terminally processed	P27694
RPL14	-0.400208	2.43995	60S ribosomal protein L14	P50914
RPL17	-0.457593	4.55715	60S ribosomal protein L17	A0A087WXM6
RPL18	1.44955	9.34489	60S ribosomal protein L18	G3V203
RPL18A	0.401558	3.21914	60S ribosomal protein L18a	M0R3D6
RPL23	0.406951	3.33639	60S ribosomal protein L23	P62829
RPL28	-1.2187	3.60692	60S ribosomal protein L28	H0YKD8
RPL4	0.276242	3.18567	60S ribosomal protein L4	P36578
RPL5	-0.396691	1.40445	60S ribosomal protein L5	A0A2R8Y6J3
RPL7A	-0.8532	3.61381	60S ribosomal protein L7a	P62424
RPL8	-0.32308	1.83634	60S ribosomal protein L8	P62917
RPL9	-0.403573	1.84006	60S ribosomal protein L9	P32969
RPLP0	0.434118	4.23697	60S acidic ribosomal protein P0;60S acidic ribosomal protein P0-like	P05388
RPLP2	0.133302	5.17102	60S acidic ribosomal protein P2	P05387
RPN1	-0.620761	3.66488	Dolichyl-diphosphooligosaccharide--protein glycosyltransferase subunit 1	P04843
RPN2	0.324937	1.76867	Dolichyl-diphosphooligosaccharide--protein glycosyltransferase subunit 2	P04844
RPS11	-0.424981	1.43995	40S ribosomal protein S11	P62280
RPS27	-0.332936	2.7262	40S ribosomal protein S27;40S ribosomal protein S27-like	P42677
RPS27A	0.541974	4.50682	Ubiquitin-40S ribosomal protein S27a;Ubiquitin;40S ribosomal protein S27a;Polyubiquitin-C;Ubiquitin;Ubiquitin-60S ribosomal protein L40;Ubiquitin;60S ribosomal protein L40;Polyubiquitin-B;Ubiquitin	P62979
RPS3	-0.822644	3.8592	40S ribosomal protein S3	P23396
RPS4X	0.457001	4.58324	40S ribosomal protein S4, X isoform; 40S ribosomal protein S4, X isoform;40S ribosomal protein S4, Y isoform 2;40S ribosomal protein S4, Y isoform 1	P62701
RPS5	-0.753134	4.21087	40S ribosomal protein S5;40S ribosomal protein S5, N-terminally processed	M0R0F0
RPS6	0.309996	3.81421	40S ribosomal protein S6	P62753
RPS8	0.403514	4.62965	40S ribosomal protein S8	P62241
RPSA	-1.22481	5.41652	40S ribosomal protein SA	C9J9K3
RRBP1	0.686886	3.74508	Ribosome-binding protein 1	Q9P2E9
RTCB	-0.803965	5.53895	tRNA-splicing ligase RtcB homolog	Q9Y3I0
RTN1	-0.652076	5.32075	Reticulon-1;Reticulon	Q16799
RTN4	-0.474426	5.24547	Reticulon-4;Reticulon	Q9NQC3
RUVBL1	-0.595222	3.46973	RuvB-like 1	Q9Y265
RUVBL2	-0.433474	4.71939	RuvB-like 2	Q9Y230
S100A11	-0.639439	2.80301	Protein S100-A11;Protein S100-A11, N-terminally processed	P31949
SACM1L	0.43349	2.62185	Phosphatidylinositide phosphatase SAC1	A0A5F9ZHN7
SAR1A	0.358939	2.25761	GTP-binding protein SAR1a;GTP-binding protein SAR1b	Q9NR31
SARNP	-0.490388	2.48277	SAP domain-containing ribonucleoprotein	P82979
SCARB2	1.66333	10.2453	Lysosome membrane protein 2	A0A1W2PPX5
SCP2	-0.528395	2.25114	Non-specific lipid-transfer protein	P22307
SCRN1	0.534049	12.3842	Secernin-1	Q12765
SEC14L2	-0.318757	1.86114	SEC14-like protein 2	B3KRD8
SEC22B	-0.690485	2.05046	Vesicle-trafficking protein SEC22b	O75396
SEPT11	-0.656315	3.37496	Septin-11	D6RGI3
SEPT14	0.504348	4.44666	Septin-14;Septin-7	Q16181
SEPT2	-0.843436	6.78702	Septin-2	Q15019
SEPT3	0.7523	2.79673	Neuronal-specific septin-3	B1AHR1
SEPT5	-0.518021	2.41217	Septin-5	G3XAH0
SEPT7	-0.721814	6.84771	Septin-7	Q16181
SEPT9	-0.398568	2.59944	Septin-9	Q9UHD8
SERPINA1	0.571372	3.99012	Alpha-1-antitrypsin;Short peptide from AAT	A0A024R6I7
SERPINA3	0.701509	2.89438	Alpha-1-antichymotrypsin;Alpha-1-antichymotrypsin His-Pro-less	P01011
SERPINB6	0.649361	5.92446	Serpin B6	P35237
SH3GLB1	0.501879	3.93757	Endophilin-B1;Endophilin-B2	Q9Y371
SKP1	0.113866	3.34949	S-phase kinase-associated protein 1	E5RI56
SLC25A1	0.674012	5.35178	Tricarboxylate transport protein, mitochondrial	P53007
SLC25A4	-0.821105	5.48077	ADP/ATP translocase 1	P12235
SLC25A5	-0.20148	3.951	ADP/ATP translocase 2;ADP/ATP translocase 2, N-terminally processed; ADP/ATP translocase 2;ADP/ATP translocase 2, N-terminally processed;ADP/ATP translocase 3;ADP/ATP translocase 3, N-terminally processed;ADP/ATP translocase 1;ADP/ATP translocase 4;ADP/ATP translocase 4, N-terminally processed	P05141; P12236
SLC25A6	-0.423243	1.48438	ADP/ATP translocase 3;ADP/ATP translocase 3, N-terminally processed;ADP/ATP translocase 1	P12236
SLC4A1	0.268806	2.29379	Band 3 anion transport protein	P02730
SNCA	0.550967	1.71158	Alpha-synuclein	E7EPV7
SNCG	0.978487	2.09231	Gamma-synuclein;Beta-synuclein	O76070
SNRPE	-0.860669	2.49863	Small nuclear ribonucleoprotein E	A6NHK2
SNX3	0.537827	6.51702	Sorting nexin-3	O60493
SPCS2	0.586613	2.78727	Signal peptidase complex subunit 2	E9PI68
SPTAN1	-0.0722023	9.36087	Spectrin alpha chain, non-erythrocytic 1	Q13813
SPTBN1	-0.41829	3.45497	Spectrin beta chain, non-erythrocytic 1; Spectrin beta chain, non-erythrocytic 1;Spectrin beta chain, non-erythrocytic 2	Q01082
SRP14	0.351728	3.48261	Signal recognition particle 14 kDa protein	H0YLA2
SRSF1	-0.54692	1.69105	Serine/arginine-rich splicing factor 1	J3KTL2
SRSF3	-0.514112	1.625	Serine/arginine-rich splicing factor 3;Serine/arginine-rich splicing factor 7	P84103
ST13	0.5045	11.9338	Hsc70-interacting protein;Putative protein FAM10A5;Putative protein FAM10A4	P50502
STIP1	0.301437	3.45658	Stress-induced-phosphoprotein 1	P31948
STMN1	0.348408	1.90586	Stathmin	A2A2D0
STX1B	0.723057	1.35256	Syntaxin-1B	P61266
SUB1	-0.632843	3.86543	Activated RNA polymerase II transcriptional coactivator p15	P53999
SUCLA2	-0.511515	1.91782	Succinyl-CoA ligase [ADP-forming] subunit beta, mitochondrial	A0A2R8YDQ9
SUCLG1	-1.00911	5.65037	Succinyl-CoA ligase [ADP/GDP-forming] subunit alpha, mitochondrial	P53597
SYN1	1.00055	2.8623	Synapsin-1	P17600
SYNCRIP	0.317313	4.25046	Heterogeneous nuclear ribonucleoprotein R	O43390
SYT1	-0.666792	1.49346	Synaptotagmin-1;Synaptotagmin-2	J3KQA0
TAGLN2	-0.9398	4.98819	Transgelin-2	X6RJP6
TCP1	-0.0422505	4.48053	T-complex protein 1 subunit alpha	P17987
TF	-0.115864	4.05925	Serotransferrin	P02787
TGM2	-0.522641	1.7564	Protein-glutamine gamma-glutamyltransferase 2	P21980
THY1	0.669427	1.88498	Thy-1 membrane glycoprotein	E9PIM6
TLN1	0.199509	10.0399	Talin-1;Talin-2; Talin-1	Q9Y490
TMEM205	-0.314876	3.70415	Transmembrane protein 205	K7ELQ9
TMPO	0.33002	2.4548	Lamina-associated polypeptide 2, isoforms beta/gamma;Thymopoietin;Thymopentin;Lamina-associated polypeptide 2, isoform alpha;Thymopoietin;Thymopentin	G5E972
TNC	-0.806953	2.3566	Tenascin	P24821
TOMM70A	-0.940393	4.94058	Mitochondrial import receptor subunit TOM70	O94826
TPI1	0.13164	10.4695	Triosephosphate isomerase	P60174
TPM1	-0.547117	1.69648		H0YKJ4
TPM3	-0.263895	2.30422	Tropomyosin alpha-3 chain	A0A087WWU8
TRIM28	0.213772	4.99786	Transcription intermediary factor 1-beta	Q13263
TTR	1.16429	5.34529	Transthyretin	A0A087WT59
TUBA1B	-0.224741	8.0891	Tubulin alpha-1B chain;Tubulin alpha-4A chain;Tubulin alpha-1A chain;Tubulin alpha-3E chain; Tubulin alpha-1B chain;Tubulin alpha-4A chain;Tubulin alpha-1A chain	Q71U36
TUBA8	-0.142421	4.91585	Tubulin alpha-8 chain;Tubulin alpha-1B chain;Tubulin alpha-4A chain;Tubulin alpha-1A chain;Tubulin alpha-3E chain	Q71U36
TUBB	-0.278605	3.18869	Tubulin beta chain	Q5JP53
TUFM	-0.189613	2.09311	Elongation factor Tu, mitochondrial	P49411
TXNL1	-0.509258	2.6846	Thioredoxin-like protein 1	O43396
UBA1	-0.230404	7.26441	Ubiquitin-like modifier-activating enzyme 1	P22314
UBE2N	0.341585	5.9241	Ubiquitin-conjugating enzyme E2 N;Putative ubiquitin-conjugating enzyme E2 N-like	P61088
UGGT1	-0.614445	1.83131	UDP-glucose:glycoprotein glucosyltransferase 1	Q9NYU2
UGP2	1.38801	8.10193	UTP--glucose-1-phosphate uridylyltransferase	A0A7I2YQ74
UQCRC1	0.445214	2.97511	Cytochrome b-c1 complex subunit 1, mitochondrial	P31930
UQCRH	-0.452814	2.34452	Cytochrome b-c1 complex subunit 6, mitochondrial;Cytochrome b-c1 complex subunit 6	P07919
USP5	-0.863078	4.77047	Ubiquitin carboxyl-terminal hydrolase 5	P45974
VAT1	0.500425	6.08377	Synaptic vesicle membrane protein VAT-1 homolog	Q99536
VCAN	1.13001	4.01702	Versican core protein	P13611
VCL	-0.628122	2.95709	Vinculin	P18206
VCP	0.0617729	12.0145	Transitional endoplasmic reticulum ATPase	P55072
VDAC1	0.338952	2.06891	Voltage-dependent anion-selective channel protein 1	P21796
VDAC2	-0.449532	1.8877	Voltage-dependent anion-selective channel protein 2	P45880
VDAC3	-0.134789	4.9739	Voltage-dependent anion-selective channel protein 3	Q9Y277
VIM	-0.417532	5.63967	Vimentin;Peripherin; Vimentin	P08670
VPS35	0.0339705	5.4306	Vacuolar protein sorting-associated protein 35	Q96QK1
WARS	0.340477	1.69177	Tryptophan--tRNA ligase, cytoplasmic;T1-TrpRS;T2-TrpRS	P23381
WDR1	-0.831226	3.93595	WD repeat-containing protein 1	A0A8V8TNT7
XRCC5	0.21732	3.25599	X-ray repair cross-complementing protein 5	P13010
XRCC6	0.433668	5.19107	X-ray repair cross-complementing protein 6	P12956
YWHAB	1.12849	10.5109	14-3-3 protein beta/alpha;14-3-3 protein beta/alpha, N-terminally processed	P31946
YWHAE	-0.19089	3.43348	14-3-3 protein epsilon	P62258
YWHAG	-0.602427	4.49467	14-3-3 protein gamma;14-3-3 protein gamma, N-terminally processed	P61981
MAPT	-0.798032	1.9822	Microtubule-associated protein	A0A7P0T936

## Sheet: S.Table 6
S.Table 6. Proteins differentiating WHO Grade 3 from WHO Grade 2
-Log(P-value)	Gene names	Difference	Sequence	Leading razor protein	Protein names
15.6257082212126	YWHAE	2.46398263014853	EAAENSLVAYK	P62258	14-3-3 protein epsilon
15.3506885776728	HSPA8	2.45620396360755	SQIHDIVLVGGSTR	P11142	Heat shock cognate 71 kDa protein
15.9178089619138	HSPD1	2.39936396218836	NAGVEGSLIVEK	P10809	60 kDa heat shock protein, mitochondrial
18.0195603042933	GAPDH	2.37065917253494	TVDGPSGK	P04406	Glyceraldehyde-3-phosphate dehydrogenase
13.2639818931822	PRDX5	2.32007812038064	VGDAIPAVEVFEGEPGNK	P30044	Peroxiredoxin-5, mitochondrial
11.433379432842	TAGLN2	2.27625411823392	NFSDNQLQEGK	X6RJP6	Transgelin-2
14.7450872138463	AGT	2.26777108460665	SLDFTELDVAAEK	A0A7P0TAP4	Angiotensinogen;Angiotensin-1;Angiotensin-2;Angiotensin-3;Angiotensin-4;Angiotensin 1-9;Angiotensin 1-7;Angiotensin 1-5;Angiotensin 1-4
17.4968995373634	GAPDH	2.25795499102096	QASEGPLK	P04406	Glyceraldehyde-3-phosphate dehydrogenase
13.1779893933626	CALR	2.21849541701376	FVLSSGK	A0A7P0T861	Calreticulin
10.0733357065689	HSPB1	2.21177682559937	DGVVEITGK	P04792	Heat shock protein beta-1
15.3849810453845	NME1-NME2	2.19302620668896	EHYVDLK	Q32Q12	Nucleoside diphosphate kinase;Nucleoside diphosphate kinase A
13.4367761247936	TPT1	2.18316001743078	DLISHDEMFSDIYK	Q5W0H4	Translationally-controlled tumor protein
13.5677321859453	RAC2	2.18049634927884	TVFDEAIR	P63000	Ras-related C3 botulinum toxin substrate 2;Ras-related C3 botulinum toxin substrate 1;Ras-related C3 botulinum toxin substrate 3
9.42655157484898	NAMPT	2.17081986779813	VLEILGK	P43490	Nicotinamide phosphoribosyltransferase
11.0025111481847	SERPINA3	2.16557445912622	AVLDVFEEGTEASAATAVK	P01011	Alpha-1-antichymotrypsin;Alpha-1-antichymotrypsin His-Pro-less
12.1421557048833	HSP90AB1	2.15563025996089	YESLTDPSK	P08238	Heat shock protein HSP 90-beta;Putative heat shock protein HSP 90-beta-3;Heat shock protein HSP 90-alpha;Putative heat shock protein HSP 90-beta 2
13.2465061189353	PGAM1	2.15062574446201	AMEAVAAQGK	P18669	Phosphoglycerate mutase 1;Phosphoglycerate mutase 2
10.7477310067998	TF	2.14672761186957	SDNCEDTPEAGYFAVAVVK	P02787	Serotransferrin
12.9393952735282	CA2	2.13826083969325	EPISVSSEQVLK	P00918	Carbonic anhydrase 2
14.1447423304919	FLNA	2.13215284049511	VTYTPMAPGSYLISIK	P21333	Filamin-A
8.62012993815481	SNCA	2.12975595891476	EGVVHGVATVAEK	E7EPV7	Alpha-synuclein
10.7714695368517	IDH2	2.12915289504454	VCVETVESGAMTK	P48735	Isocitrate dehydrogenase [NADP], mitochondrial
11.2152267769969	FABP7	2.12225352227688	VEAFCATWK	O15540	Fatty acid-binding protein, brain
11.4216416750237	SEPT7	2.11344306450337	TVQVEQSK	Q16181	Septin-7
10.7106932740567	FLNA	2.10785738267005	DAGEGGLSLAIEGPSK	P21333	Filamin-A
12.1754071858081	UBA1	2.09647735897452	QPAENVNQYLTDPK	P22314	Ubiquitin-like modifier-activating enzyme 1
11.5641948221264	TF	2.09215879142284	DGAGDVAFVK	P02787	Serotransferrin
12.6601871966562	MYH9	2.08039972027764	ALELDSNLYR	A0A8I5KWT8	Myosin-9
11.2132089298434	MDH1	2.07674472630024	SQGAALDK	P40925	Malate dehydrogenase, cytoplasmic;Malate dehydrogenase
9.46128034102756	TF	2.07361361761577	ASYLDCIR	P02787	Serotransferrin
11.9154958499924	ATP5H	2.07102333707735	AGLVDDFEK	O75947	ATP synthase subunit d, mitochondrial
9.50136683218911	FLNA	2.05836571678519	GAGSGELK	P21333	Filamin-A;Filamin-C
14.6809809714967	EEF2	2.05503882404882	ETVSEESNVLCLSK	P13639	Elongation factor 2
10.7648392717031	CTSD	2.05258523374796	QVFGEATK	F8W787	Cathepsin D;Cathepsin D light chain;Cathepsin D heavy chain
13.7234193093978	PHB	2.05114481686614	AAIISAEGDSK	P35232	Prohibitin
11.5929167877348	MDH1	2.05019957311451	ESAFEFLSSA	P40925	Malate dehydrogenase, cytoplasmic
13.7007875642377	VAT1	2.04513922668993	GVDIVMDPLGGSDTAK	Q99536	Synaptic vesicle membrane protein VAT-1 homolog
13.388515159087	FLOT2	2.04166421710979	VDEIVVLSGDNSK	E7EMK3	Flotillin-2
12.3730086143486	ALDOA	2.03947686478496	CQYVTEK	P04075	Fructose-bisphosphate aldolase A;Fructose-bisphosphate aldolase;Fructose-bisphosphate aldolase C
12.1754821550688	ANXA6	2.03650004528463	SLHQAIEGDTSGDFLK	P08133	Annexin A6;Annexin
11.0701207006279	YWHAQ	2.03551264046691	QTIDNSQGAYQEAFDISK	P27348	14-3-3 protein theta
11.6337155685836	RPL23A	2.03072271160781	LAPDYDALDVANK	H7BY10	60S ribosomal protein L23a
13.5395760512085	LMNA	2.02989761568606	KEGDLIAAQAR	A0A6Q8PFJ0	Prelamin-A/C;Lamin-A/C
12.327904619115	PGD	2.02877119523473	VDDFLANEAK	P52209	6-phosphogluconate dehydrogenase, decarboxylating
9.89076874137544	MYH9	2.02809429317713	GALALEEK	A0A8I5KWT8	Myosin-9
10.141132082177	NSF	2.02589003145695	VLDDGELLVQQTK	I3L0N3	Vesicle-fusing ATPase
11.7776132206844	FABP7	2.02409027926624	SVVSLDGDK	O15540	Fatty acid-binding protein, brain
9.87623692131843	QDPR	2.01782231144607	TELTPAYF	P09417	Dihydropteridine reductase
11.7296329159933	CSRP1	2.01486654654145	NLDSTTVAVHGEEIYCK	P21291	Cysteine and glycine-rich protein 1
11.1900979092901	HSD17B12	2.00815809249907	LDQVSSEIK	Q53GQ0	Very-long-chain 3-oxoacyl-CoA reductase
13.4340269508606	H3F3B	2.00076899677515	EIAQDFK	K7EMV3	Histone H3;Histone H3.3
8.89143991949104	MYH14	1.99023976493627	EQADFALEALAK	Q7Z406	Myosin-14
13.5221928446172	UBA1	1.98778133168817	NEEDAAELVALAQAVNAR	P22314	Ubiquitin-like modifier-activating enzyme 1
9.41577394611988	MYH9	1.98772986615077	SVHELEK	A0A8I5KWT8	Myosin-9
11.9353425226126	ALDH7A1	1.98522207327187	GEVITTYCPANNEPIAR	A0A1B0GTG2	Alpha-aminoadipic semialdehyde dehydrogenase
13.3600591861819	RBM39	1.98450316935778	VLGVPIIVQASQAEK	G3XAC6	RNA-binding protein 39
10.4867923949274	CD9	1.98271620422602	EVQEFYK	A6NNI4	Tetraspanin;CD9 antigen
9.85440000430521	FLNA	1.98146129541565	VQVQDNEGCPVEALVK	P21333	Filamin-A
9.58026110914223	ATP1A2	1.98057057633996	FDTDELNFPTEK	B1AKY9	Sodium/potassium-transporting ATPase subunit alpha-2
11.1924547683787	C1QBP	1.97362461648881	VEEQEPELTSTPNFVVEVIK	Q07021	Complement component 1 Q subcomponent-binding protein, mitochondrial
9.59190321368228	P4HB	1.96585442200303	DHENIVIAK	P07237	Protein disulfide-isomerase
13.0739746334858	ATP5D	1.96172777712345	IEANEALVK	P30049	ATP synthase subunit delta, mitochondrial
11.0267867566638	DYNC1H1	1.95802966877818	ADLAAVEAK	Q14204	Cytoplasmic dynein 1 heavy chain 1
11.0178476197217	DYNC1H1	1.95781692750752	VEPAVIEAQNAVK	Q14204	Cytoplasmic dynein 1 heavy chain 1
8.42473581169362	MSN	1.95084607023746	EDAVLEYLK	P26038	Moesin
9.50928430464691	P4HB	1.94973879226018	LITLEEEMTK	P07237	Protein disulfide-isomerase
10.4855201421999	RPL18A	1.9482523702085	VEEIAASK	M0R3D6	60S ribosomal protein L18a
12.2973179040684	RPL4	1.94428791841492	IEEVPELPLVVEDK	P36578	60S ribosomal protein L4
10.9023988195	AHNAK	1.94369058161974	ADLDVSGPK	Q09666	Neuroblast differentiation-associated protein AHNAK
13.0757458052923	CCT8	1.93380694128573	NVGLDIEAEVPAVK	P50990	T-complex protein 1 subunit theta
12.6339030619648	USO1	1.93226623078808	SVEVQGETETIIATK	O60763	General vesicular transport factor p115
12.6332830131686	IPO5	1.93002907875925	EGFVEYTEQVVK	O00410	Importin-5;Ran-binding protein 6
11.5240179637721	TAGLN	1.92898435872048	AAEDYGVIK	Q01995	Transgelin
9.23484722855381	CLU	1.92730260677636	VTTVASHTSDSDVPSGVTEVVVK	P10909	Clusterin;Clusterin beta chain;Clusterin alpha chain;Clusterin
7.56083353051006	TNC	1.92465575225651	LDAPSQIEVK	P24821	Tenascin
10.4276028287909	SERPINA1	1.91415722742677	QINDYVEK	A0A024R6I7	Alpha-1-antitrypsin;Short peptide from AAT
13.7572763437996	DSTN	1.91354173384607	CIIVEEGK	P60981	Destrin
9.11100192754784	GOT2	1.91199955418706	AEAQIAAK	P00505	Aspartate aminotransferase, mitochondrial
12.5945471839498	EEF1G	1.9091202378273	AVLGEVK	P26641	Elongation factor 1-gamma
12.0074287264986	STIP1	1.90876429378986	HEANNPQLK	P31948	Stress-induced-phosphoprotein 1
14.3457244907103	PKM	1.90721837962046	GDLGIEIPAEK	P14618	Pyruvate kinase;Pyruvate kinase PKLR;Pyruvate kinase PKM
12.6441668913536	PKM	1.90693231169134	GVNLPGAAVDLPAVSEK	P14618	Pyruvate kinase;Pyruvate kinase PKM
10.6278074648109	RAB1A	1.90595422275364	YASENVNK	P62820	Ras-related protein Rab-1A;Ras-related protein Rab-1B
13.3102166568243	GAPDH	1.90423578871414	VIPELNGK	P04406	Glyceraldehyde-3-phosphate dehydrogenase
10.0922480826762	ATP1A2	1.90031137317419	LSLDELGR	B1AKY9	Sodium/potassium-transporting ATPase subunit alpha-2
12.8439988653962	RTN4	1.89931463510729	AYLESEVAISEELVQK	Q9NQC3	Reticulon-4;Reticulon
11.2152204058767	TCP1	1.89009969467297	SSLGPVGLDK	P17987	T-complex protein 1 subunit alpha
10.3640710449527	PPP2R1A	1.8895285628736	EAATSNLK	P30153	Serine/threonine-protein phosphatase 2A 65 kDa regulatory subunit A alpha isoform
10.1691676279566	PDIA3	1.88649770915508	VVVAENFDEIVNNENK	P30101	Protein disulfide-isomerase A3
11.2252546881243	NNT	1.88389883227646	ILIVGGGVAGLASAGAAK	Q13423	NAD(P) transhydrogenase, mitochondrial
9.98343724729176	PYGB	1.88213405907154	GLAGLGDVAEVR	P11216	Glycogen phosphorylase, brain form
11.2367533916101	RPL18	1.87886679694057	TAVVVGTITDDVR	G3V203	60S ribosomal protein L18
12.2385879781109	SLC25A6	1.87547250818461	TEQAISFAK	P12236	ADP/ATP translocase 3;ADP/ATP translocase 3, N-terminally processed
16.3882373873766	HSPA8	1.87226558029652	TTPSYVAFTDTER	P11142	Heat shock cognate 71 kDa protein;Heat shock-related 70 kDa protein 2;Heat shock 70 kDa protein 1B;Heat shock 70 kDa protein 1A;Heat shock 70 kDa protein 6;Putative heat shock 70 kDa protein 7
8.98933041305863	CD44	1.86993946265429	SQEMVHLVNK	H0YD13	CD44 antigen
11.3467876521951	PAICS	1.86941287517548	EVTPEGLQMVK	P22234	Multifunctional protein ADE2;Phosphoribosylaminoimidazole-succinocarboxamide synthase;Phosphoribosylaminoimidazole carboxylase
9.23412385773248	PDAP1	1.8645387340337	VTQLDLDGPK	Q13442	28 kDa heat- and acid-stable phosphoprotein
11.8315818738373	RPS5	1.86342969862744	QAVDVSPLR	M0R0F0	40S ribosomal protein S5;40S ribosomal protein S5, N-terminally processed
15.2513218087233	HNRNPA2B1	1.86339470497333	GGNFGFGDSR	P22626	Heterogeneous nuclear ribonucleoproteins A2/B1
11.1430689722062	BCAP31	1.86219621784985	KQAESASEAAK	P51572	B-cell receptor-associated protein 31
10.8496038131013	RAN	1.85621919333935	FNVWDTAGQEK	P62826	GTP-binding nuclear protein Ran
10.8262055977202	RPL12	1.85517420768738	EILGTAQSVGCNVDGR	P30050	60S ribosomal protein L12
13.5945857261746	CAPN2	1.84949974752963	ALEEAGFK	P17655	Calpain-2 catalytic subunit
10.4635135242341	GSTO1	1.84755843095481	LLPDDPYEK	P78417	Glutathione S-transferase omega-1
10.7370464470619	ANXA2	1.84622061522678	TPAQYDASELK	P07355	Annexin A2;Annexin;Putative annexin A2-like protein
8.48025025470534	ALDH1L1	1.84216937720776	LPQPEEGATYEGIQK	O75891	Cytosolic 10-formyltetrahydrofolate dehydrogenase
10.8973719448613	HAGH	1.84051523320377	EAAIVDPVQPQK	H3BPK3	Hydroxyacylglutathione hydrolase, mitochondrial
8.31084653793467	TNC	1.84014976546168	AVDIPGLK	P24821	Tenascin
9.18365470030138	MYH9	1.83733474183828	REQEVNILK	A0A8I5KWT8	Myosin-9
9.43447955255343	DDT	1.83658423312008	ELALGQDR	J3KQ18	D-dopachrome decarboxylase;D-dopachrome decarboxylase-like protein
13.9099580382387	RPL17	1.83618029698264	EQIVPKPEEEVAQK	A0A087WXM6	60S ribosomal protein L17
13.1006855519522	PGM1	1.83484216742218	TIEEYAVCPDLK	P36871	Phosphoglucomutase-1
13.2991232026403	IDH1	1.82894124276936	VEITYTPSDGTQK	O75874	Isocitrate dehydrogenase [NADP] cytoplasmic
10.9583429045009	ANXA2	1.82361644790508	ELASALK	P07355	Annexin A2;Annexin;Putative annexin A2-like protein
7.34877253527608	GAP43	1.82343202605844	QADVPAAVTAAAATTPAAEDAAAK	P17677	Neuromodulin
10.7263837215109	NNT	1.82095363438129	SLGAEPLEVDLK	Q13423	NAD(P) transhydrogenase, mitochondrial
8.88823308363314	C3	1.81833231523633	DICEEQVNSLPGSITK	P01024	Complement C3;Complement C3 beta chain;C3-beta-c;Complement C3 alpha chain;C3a anaphylatoxin;Acylation stimulating protein;Complement C3b alpha chain;Complement C3c alpha chain fragment 1;Complement C3dg fragment;Complement C3g fragment;Complement C3d fragment;Complement C3f fragment;Complement C3c alpha chain fragment 2
11.4604609328749	SPTAN1	1.81630030982196	QFQDAGHFDAENIK	Q13813	Spectrin alpha chain, non-erythrocytic 1
10.7529323176907	C3	1.81418163180351	EVVADSVWVDVK	P01024	Complement C3;Complement C3 beta chain;C3-beta-c;Complement C3 alpha chain;C3a anaphylatoxin;Acylation stimulating protein;Complement C3b alpha chain;Complement C3c alpha chain fragment 1;Complement C3dg fragment;Complement C3g fragment;Complement C3d fragment;Complement C3f fragment;Complement C3c alpha chain fragment 2
9.13853718246361	HSP90B1	1.81382324676961	DISTNYYASQK	P14625	Endoplasmin
15.9347818770212	RPS26	1.81112508096267	NIVEAAAVR	P62854	40S ribosomal protein S26;Putative 40S ribosomal protein S26-like 1
11.5293468738998	RPN1	1.8110705409199	SEDLLDYGPFR	P04843	Dolichyl-diphosphooligosaccharide--protein glycosyltransferase subunit 1
8.33463865259355	NAMPT	1.80777365975082	AVPEGFVIPR	P43490	Nicotinamide phosphoribosyltransferase
11.9935513338684	RPL6	1.80477483049035	AVDSQILPK	Q02878	60S ribosomal protein L6
12.4999567261401	ACTN4	1.80407698540366	LVSIGAEEIVDGNAK	O43707	Alpha-actinin-4
12.6953288117239	RPL17	1.80387679701671	YSLDPENPTK	A0A087WXM6	60S ribosomal protein L17
10.5400497558127	ACTN4	1.80375528067816	SFSTALYGESDL	O43707	Alpha-actinin-4
9.61081434098877	CLTC	1.80366497337818	GQFSTDELVAEVEK	Q00610	Clathrin heavy chain 1;Clathrin heavy chain;Clathrin heavy chain 2
13.1558783937087	HMGB1	1.79547338783741	GEHPGLSIGDVAK	Q5T7C4	High mobility group protein B1;Putative high mobility group protein B1-like 1
9.65100728653898	CAP1	1.79535559229553	GYADSPSK	Q01518	Adenylyl cyclase-associated protein 1;Adenylyl cyclase-associated protein
6.96167952988821	PLG	1.79359908998013	EAQLPVIENK	P00747	Plasminogen;Plasmin heavy chain A;Activation peptide;Angiostatin;Plasmin heavy chain A, short form;Plasmin light chain B
8.52127699064043	LGALS3	1.79085841476917	IQVLVEPDHFK	P17931	Galectin-3
15.3720212006029	CCT4	1.79067010013387	GDVTITNDGATILK	P50991	T-complex protein 1 subunit delta
11.8966034321852	HDGF	1.78858690783381	DLFPYEESK	P51858	Hepatoma-derived growth factor
10.882294942908	PTGR1	1.78587062153965	VVGAVGSDEK	F2Z3J9	Prostaglandin reductase 1
7.95859154583907	PLG	1.78554011173546	HSIFTPETNPR	P00747	Plasminogen;Plasmin heavy chain A;Activation peptide;Angiostatin;Plasmin heavy chain A, short form;Plasmin light chain B
9.36727589064269	PDIA3	1.78132712095976	TVAYTEQK	P30101	Protein disulfide-isomerase A3
12.7158687071164	PGK1	1.78089812751859	VLNNMEIGTSLFDEEGAK	P00558	Phosphoglycerate kinase 1
8.60153381765275	GSTM1	1.77698761671782	LLLEYTDSSYEEK	P09488	Glutathione S-transferase Mu 1;Glutathione S-transferase Mu 4;Glutathione S-transferase Mu 2
12.9298881905165	PTMS	1.77393700778484	SVEAAAELSAK	P20962	Parathymosin
9.28468063676687	NACA	1.77377605736256	IEDLSQQAQLAAAEK	E9PAV3	Nascent polypeptide-associated complex subunit alpha, muscle-specific form;Nascent polypeptide-associated complex subunit alpha
13.8354134889488	ENO1	1.77159228618257	AVEHINK	P06733	Alpha-enolase;Enolase
6.27953179553522	TNC	1.76870554350317	LPVGSQCSVDLESASGEK	P24821	Tenascin
11.2766255730223	RPS8	1.76840028241277	ADGYVLEGK	P62241	40S ribosomal protein S8
11.2861613378528	FLNA	1.76831581778824	EAGAGGLAIAVEGPSK	P21333	Filamin-A
12.3164372028089	LMNB2	1.76688527055085	SEVELAAALSDK	Q03252	Lamin-B2
6.22244878368499	CHI3L1	1.76522243916988	QLLLSAALSAGK	P36222	Chitinase-3-like protein 1
10.2542816284436	RPS4X	1.76059869453311	YALTGDEVK	P62701	40S ribosomal protein S4, X isoform;40S ribosomal protein S4, Y isoform 2;40S ribosomal protein S4, Y isoform 1
9.89952961937855	CALU	1.75997359398752	TFDQLTPEESK	O43852	Calumenin
10.2461368250276	HADHB	1.75948644592427	EAALGAGFSDK	P55084	Trifunctional enzyme subunit beta, mitochondrial;3-ketoacyl-CoA thiolase
7.47586799824625	VIM	1.75703332461417	LQDEIQNMK	P08670	Vimentin
7.76330231134932	APOA1	1.75682608187199	LHELQEK	P02647	Apolipoprotein A-I;Proapolipoprotein A-I;Truncated apolipoprotein A-I
12.5619146530075	DYNC1H1	1.75576124042273	VDDLLIIEEK	Q14204	Cytoplasmic dynein 1 heavy chain 1
7.13947385543106	TNC	1.75535485520959	AYAAGFGDR	P24821	Tenascin
9.83333324649604	ATOX1	1.7537734213678	TVSYLGLE	O00244	Copper transport protein ATOX1
8.20687246846644	RDX	1.74866978479549	AFAAQEDLEK	A0A2R8Y5S7	Radixin
13.4401438641395	PAICS	1.74286098927259	AEYEGDGIPTVFVAVAGR	P22234	Multifunctional protein ADE2;Phosphoribosylaminoimidazole-succinocarboxamide synthase;Phosphoribosylaminoimidazole carboxylase
8.63947233071747	MAOB	1.7424761518836	YVDLGGSYVGPTQNR	P27338	Amine oxidase [flavin-containing] B
10.8073747579001	PARK7	1.74190278984606	EVAAQVK	Q99497	Protein deglycase DJ-1
10.923358271554	DHX9	1.74182588197291	AIEPPPLDAVIEAEHTLR	Q08211	ATP-dependent RNA helicase A
9.98739708685278	CLTC	1.73579225735739	NNLAGAEELFAR	Q00610	Clathrin heavy chain 1;Clathrin heavy chain
10.0984591526478	APRT	1.7321245062165	IDYIAGLDSR	P07741	Adenine phosphoribosyltransferase
8.10694800976528	C4B	1.7320750489831	DHAVDLIQK	A0A0G2JPR0	Complement C4-B;Complement C4 beta chain;Complement C4-B alpha chain;C4a anaphylatoxin;C4b-B;C4d-B;Complement C4 gamma chain;Complement C4-A;Complement C4 beta chain;Complement C4-A alpha chain;C4a anaphylatoxin;C4b-A;C4d-A;Complement C4 gamma chain
10.6049488008713	PTGES3	1.73117923028767	DVNVNFEK	Q15185	Prostaglandin E synthase 3
10.1380456277603	SPTBN1	1.72844027206302	DLVAIEAK	Q01082	Spectrin beta chain, non-erythrocytic 1
12.4411924097267	ATP5A1	1.72771298252046	NVQAEEMVEFSSGLK	P25705	ATP synthase subunit alpha, mitochondrial
10.0059066427173	ATP2A2	1.72769687958062	VDQSILTGESVSVIK	P16615	Sarcoplasmic/endoplasmic reticulum calcium ATPase 2;Sarcoplasmic/endoplasmic reticulum calcium ATPase 1
6.69234929411198	LTF	1.72734073251486	GEADAMSLDGGYVYTAGK	E7EQB2	Lactotransferrin;Lactoferricin-H;Kaliocin-1;Lactoferroxin-A;Lactoferroxin-B;Lactoferroxin-C
9.66263055196803	ACTN4	1.72710783109069	MAPYQGPDAVPGALDYK	O43707	Alpha-actinin-4
9.21648758867464	VPS35	1.72284158915281	IPVDTYNNILTVLK	Q96QK1	Vacuolar protein sorting-associated protein 35
5.79448523890511	SNCA	1.72252222597599	QGVAEAAGK	E7EPV7	Alpha-synuclein
9.57312810219913	MAP1B	1.71599583439529	SDVLETVVLINPSDEAVSTEVR	P46821	Microtubule-associated protein 1B;MAP1B heavy chain;MAP1 light chain LC1
8.16143590270138	GLUD1	1.71309707388282	ISGASEK	P00367	Glutamate dehydrogenase 1, mitochondrial
9.87298067453593	HNRNPF	1.71271028071642	ATENDIYNFFSPLNPVR	P31943	Heterogeneous nuclear ribonucleoprotein F;Heterogeneous nuclear ribonucleoprotein F, N-terminally processed;Heterogeneous nuclear ribonucleoprotein H;Heterogeneous nuclear ribonucleoprotein H, N-terminally processed
13.1151038971594	CMBL	1.71175365503877	EVQVEHIK	Q96DG6	Carboxymethylenebutenolidase homolog
8.8713973866493	ANXA2	1.70974610894918	DLYDAGVK	P07355	Annexin A2;Annexin
10.7290422903657	PSMA5	1.70970060483087	ITSPLMEPSSIEK	P28066	Proteasome subunit alpha type-5
7.4554796464049	CLU	1.70632246211171	LFDSDPITVTVPVEVSR	P10909	Clusterin;Clusterin beta chain;Clusterin alpha chain
11.0697094225442	RPLP0	1.69956739339978	GHLENNPALEK	P05388	60S acidic ribosomal protein P0;60S acidic ribosomal protein P0-like
12.6977388689737	RPS27A	1.69715754389763	TITLEVEPSDTIENVK	P62979	Ubiquitin-40S ribosomal protein S27a;Ubiquitin;40S ribosomal protein S27a;Polyubiquitin-C;Ubiquitin;Ubiquitin-60S ribosomal protein L40;Ubiquitin;60S ribosomal protein L40;Polyubiquitin-B;Ubiquitin
8.56491282561459	HBD	1.69641283638775	LLGNVLVCVLAR	P02042	Hemoglobin subunit delta
8.58780673141328	VIM	1.69580574817955	NLQEAEEWYK	P08670	Vimentin;Peripherin
7.53081421904474	TF	1.6926036208868	YLGEEYVK	P02787	Serotransferrin
7.98622120346982	PLEC	1.6906176764518	AFCGFEDPR	A0A8I5KSD5	Plectin
9.70812463944185	UGP2	1.69008904099464	AHVDEFK	A0A7I2YQ74	UTP--glucose-1-phosphate uridylyltransferase
13.1121878968836	DLD	1.68287371098995	IDVSIEAASGGK	P09622	Dihydrolipoyl dehydrogenase, mitochondrial;Dihydrolipoyl dehydrogenase
9.85944624239811	H1F0	1.68256093710661	GVGASGSFR	P07305	Histone H1.0;Histone H1.0, N-terminally processed
9.07182155983465	APOA4	1.68223981559277	LLPHANEVSQK	P06727	Apolipoprotein A-IV
11.6991234353524	DNM2	1.6814591194503	NLVDSYVAIINK	P50570	Dynamin-2
12.5634001025585	PYGB	1.68077686983161	EYYDHLPELK	P11216	Glycogen phosphorylase, brain form;Alpha-1,4 glucan phosphorylase
8.80507554299533	CCT5	1.67573807444423	LDVTSVEDYK	E7ENZ3	T-complex protein 1 subunit epsilon
8.24887819916947	SLC3A2	1.67438175596762	EDFDSLLQSAK	F5GZS6	4F2 cell-surface antigen heavy chain
11.5085324460172	HNRNPR	1.67123192325234	NLATTVTEEILEK	O43390	Heterogeneous nuclear ribonucleoprotein R
6.07598353928514	FGG	1.6712208122015	VAQLEAQCQEPCK	P02679	Fibrinogen gamma chain
9.46384458241735	ERP29	1.67078945469111	DGDFENPVPYTGAVK	P30040	Endoplasmic reticulum resident protein 29
8.63708756918529	C4B	1.66254208870232	AEFQDALEK	A0A0G2JPR0	Complement C4-B;Complement C4 beta chain;Complement C4-B alpha chain;C4a anaphylatoxin;C4b-B;C4d-B;Complement C4 gamma chain;Complement C4-A;Complement C4 beta chain;Complement C4-A alpha chain;C4a anaphylatoxin;C4b-A;C4d-A;Complement C4 gamma chain
9.73113721254136	IQGAP1	1.66242867708206	LAVGDNNSK	P46940	Ras GTPase-activating-like protein IQGAP1
8.74761823755767	ITPA	1.66120066978037	IDLPEYQGEPDEISIQK	Q9BY32	Inosine triphosphate pyrophosphatase
8.95833362601594	CD81	1.66020725630224	QFYDQALQQAVVDDDANNAK	E9PIF1	Tetraspanin;CD81 antigen
13.9984257518755	SYNCRIP	1.65967766474932	NLANTVTEEILEK	A0A7I2YQN2
5.43730845926884	MYH9	1.65547773521394	LEEEQIILEDQNCK	A0A8I5KWT8	Myosin-9
5.94353914337721	ATP1A2	1.65476600602269	MQINAEEVVVGDLVEVK	B1AKY9	Sodium/potassium-transporting ATPase subunit alpha-2
7.46429884891189	IGHG1	1.65233566723764	TPEVTCVVVDVSHEDPEVK	P01857	Ig gamma-1 chain C region
11.5908641945101	AHNAK	1.65200131759048	GDVDVSLPK	Q09666	Neuroblast differentiation-associated protein AHNAK
9.85106745146332	SEC22B	1.65177153721452	GEALSALDSK	O75396	Vesicle-trafficking protein SEC22b
8.7558582081485	MYH9	1.64776245653629	ANLQIDQINTDLNLER	A0A8I5KWT8	Myosin-9
10.1664746138726	PRDX6	1.64772091880441	DFTPVCTTELGR	P30041	Peroxiredoxin-6
8.12832936000451	SERPINC1	1.64708369155414	DDLYVSDAFHK	P01008	Antithrombin-III
10.4693038036257	TLN1	1.64273800533265	ASSLIEEAK	Q9Y490	Talin-1
10.3958489404581	PARK7	1.64092865139246	DGLILTSR	Q99497	Protein deglycase DJ-1
11.7272286541628	CLTC	1.63990006074309	TSIDAYDNFDNISLAQR	Q00610	Clathrin heavy chain 1;Clathrin heavy chain
13.5098619019456	ANXA7	1.63976905196905	GFGTDEQAIVDVVANR	P20073	Annexin A7
10.4370313719002	CDC37	1.63918189026881	ELEVAEGGK	Q16543	Hsp90 co-chaperone Cdc37;Hsp90 co-chaperone Cdc37, N-terminally processed
11.388410393073	PSAP	1.63289010133594	DGGFCEVCK	P07602	Prosaposin;Saposin-A;Saposin-B-Val;Saposin-B;Saposin-C;Saposin-D
9.93890683630661	BCAP31	1.63168700300157	GAAVDGGK	P51572	B-cell receptor-associated protein 31
8.73625771002129	ATP1A1	1.63054639026523	AVAGDASESALLK	P05023	Sodium/potassium-transporting ATPase subunit alpha-1
11.3085974832168	MTHFD1	1.62926724255085	IYGADDIELLPEAQHK	A0A8V8TMA4	C-1-tetrahydrofolate synthase, cytoplasmic;Methylenetetrahydrofolate dehydrogenase;Methenyltetrahydrofolate cyclohydrolase;Formyltetrahydrofolate synthetase;C-1-tetrahydrofolate synthase, cytoplasmic, N-terminally processed
9.89461529623625	SUMO2	1.62744644956983	TENNDHINLK	P61956	Small ubiquitin-related modifier 2
7.69637419150936	HNRNPK	1.62553255558014	ENTQTTIK	P61978	Heterogeneous nuclear ribonucleoprotein K
8.87069437559471	FLNA	1.62481340854429	ETGEHLVHVK	P21333	Filamin-A
5.89920686023237	PSAT1	1.61994963772595	ASLYNAVTIEDVQK	Q9Y617	Phosphoserine aminotransferase
11.2701923661004	HSP90AB1	1.61900733709335	ELISNASDALDK	P14625	Heat shock protein HSP 90-beta;Endoplasmin
8.97287853649701	CFB	1.61886961087584	QLNEINYEDHK	H7C5H1	Complement factor B;Complement factor B Ba fragment;Complement factor B Bb fragment
7.01291564361232	IGHM	1.61631639227271	YAATSQVLLPSK	P01871	Ig mu chain C region
11.4002350942774	RPS4X	1.61563127078116	VNDTIQIDLETGK	P62701	40S ribosomal protein S4, X isoform
9.99965498627363	SPTBN1	1.61430839635432	FQIQDISVETEDNK	Q01082	Spectrin beta chain, non-erythrocytic 1;Spectrin beta chain, non-erythrocytic 2
11.8130372771258	CANX	1.61215808466077	APVPTGEVYFADSFDR	P27824	Calnexin
11.6925585918038	PLEC	1.61133079112042	LAEVEAALEK	A0A8I5KSD5	Plectin
7.48462870932117	CLIC1	1.61110084205866	YLSNAYAR	O00299	Chloride intracellular channel protein 1
9.37562316535691	MSN	1.61040573855862	SGYLAGDK	P26038	Moesin
10.0891912714746	CISD1	1.60861440449953	HNEETGDNVGPLIIK	Q9NZ45	CDGSH iron-sulfur domain-containing protein 1
12.0364970928472	HSPA5	1.60324431993067	NQLTSNPENTVFDAK	P11021	78 kDa glucose-regulated protein
10.811512996942	HSPA8	1.59974450841546	QTQTFTTYSDNQPGVLIQVYEGER	P11142	Heat shock cognate 71 kDa protein
10.0356454348779	FDPS	1.59627920594066	IGTDIQDNK	P14324	Farnesyl pyrophosphate synthase
7.83697279603418	CRIP2	1.59605480208993	ASSVTTFTGEPNTCPR	P52943	Cysteine-rich protein 2
7.21268836666907	AHSG	1.59431976750493	EHAVEGDCDFQLLK	P02765	Alpha-2-HS-glycoprotein;Alpha-2-HS-glycoprotein chain A;Alpha-2-HS-glycoprotein chain B
9.83222972988909	MAPRE1	1.59416886297986	LTVEDLEK	Q15691	Microtubule-associated protein RP/EB family member 1
10.3520842339814	SNRPE	1.59321916028857	GDNITLLQSVSN	A6NHK2	Small nuclear ribonucleoprotein E
9.26639983035628	HSP90B1	1.59206464737654	ETLQQHK	P14625	Endoplasmin
9.72334794939044	P4HB	1.5879638068378	NNFEGEVTK	P07237	Protein disulfide-isomerase
6.39427490858152	ANXA2	1.5858148727566	STVHEILCK	P07355	Annexin A2;Annexin;Putative annexin A2-like protein
12.8016731760988	FLNB	1.58506680158898	APLNVQFNSPLPGDAVK	O75369	Filamin-B
7.73194863050032	HSPA5	1.58475894778967	ETAEAYLGK	P11021	78 kDa glucose-regulated protein
10.0097872889424	ENO2	1.58241552785039	GNPTVEVDLYTAK	P09104	Gamma-enolase;Enolase
8.42461189445307	HLA-A	1.57875892259181	FDSDAASQR	A0A140T913
11.6653531387048	HNRNPH3	1.57837410233915	EIAENALGK	P31942	Heterogeneous nuclear ribonucleoprotein H3
8.80836555791579	C3	1.57711115945131	RIPIEDGSGEVVLSR	P01024	Complement C3;Complement C3 beta chain;C3-beta-c;Complement C3 alpha chain;C3a anaphylatoxin;Acylation stimulating protein;Complement C3b alpha chain;Complement C3c alpha chain fragment 1;Complement C3dg fragment;Complement C3g fragment;Complement C3d fragment;Complement C3f fragment;Complement C3c alpha chain fragment 2
9.10221063263401	ABHD10	1.57599941529334	FDYSGVGSSDGNSEESTLGK	Q9NUJ1	Mycophenolic acid acyl-glucuronide esterase, mitochondrial
11.770362473194	RPLP2	1.5715004850179	ILDSVGIEADDDRLNK	P05387	60S acidic ribosomal protein P2
9.37985855162239	USP5	1.56924243412795	SAADSISESVPVGPK	P45974	Ubiquitin carboxyl-terminal hydrolase 5
9.6450682655881	CLTC	1.5671841531992	EAIDSYIK	Q00610	Clathrin heavy chain 1;Clathrin heavy chain
6.6611272320191	KNG1	1.56715474277735	DIPTNSPELEETLTHTITK	P01042	Kininogen-1;Kininogen-1 heavy chain;T-kinin;Bradykinin;Lysyl-bradykinin;Kininogen-1 light chain;Low molecular weight growth-promoting factor
9.62257830562064	EPB41L2	1.56557837426662	EVPIVQTETK	O43491	Band 4.1-like protein 2
14.6865900826909	MTPN	1.5638823762536	GPDGLTAFEATDNQAIK	P58546	Myotrophin
8.27112012578118	FLNA	1.56269458085299	YGGDEIPFSPYR	P21333	Filamin-A
10.3617817190619	LMNB2	1.55794633068144	AELDEVNK	Q03252	Lamin-B2
11.3022707669218	DNAJB6	1.55654936917126	QVAEAYEVLSDAK	C9J2C4	DnaJ homolog subfamily B member 6;DnaJ homolog subfamily B member 3
6.49028749317639	APOD	1.55611892221496	NPNLPPETVDSLK	C9JF17	Apolipoprotein D
10.2733073635277	TPM3	1.55448311485816	CLSAAEEK	A0A087WWU8
11.284941853373	CCT4	1.55426909588277	VIDPATATSVDLR	P50991	T-complex protein 1 subunit delta
13.2278925446485	KPNB1	1.5540539719892	KEEPSNNVK	Q14974	Importin subunit beta-1
6.84838447556502	FLNA	1.55247022584081	FNEEHIPDSPFVVPVASPSGDAR	P21333	Filamin-A
8.25083505668469	COL6A3	1.54931900128722	VVIHFTDGADGDLADLHR	P12111	Collagen alpha-3(VI) chain
6.13660811329956	CD44	1.54843282625079	ESSETPDQFMTADETR	H0YD13	CD44 antigen
8.73611807745706	ACAT1	1.54467175206592	DGLTDVYNK	A0A5F9ZHL1	Acetyl-CoA acetyltransferase, mitochondrial
4.62625516272209	LTF	1.54032472800463	SNLCALCIGDEQGENK	E7EQB2	Lactotransferrin;Lactoferricin-H;Kaliocin-1;Lactoferroxin-A;Lactoferroxin-B;Lactoferroxin-C
7.70855731251348	S100A13	1.53949253484607	DSLSVNEFK	Q99584	Protein S100-A13
8.60265020849164	SYNCRIP	1.53840767815709	TGYTLDVTTGQR	O43390	Heterogeneous nuclear ribonucleoprotein R
6.1482264876349	FLNA	1.53759632334113	NDNDTFTVK	P21333	Filamin-A;Filamin-C
7.53044035835093	LMNB1	1.53690944761038	EYEAALNSK	P20700	Lamin-B1
11.8554179387422	ILF2	1.53556095175445	LDPELHLDIK	B4DY09	Interleukin enhancer-binding factor 2
9.34939566871303	PTRHD1	1.53447404243052	ELAETLQQK	Q6GMV3	Putative peptidyl-tRNA hydrolase PTRHD1
11.8753777722026	MYH9	1.53320993036032	ALEEAMEQK	A0A8I5KWT8	Myosin-9
9.4248467106988	PHB	1.53222926014569	LEAAEDIAYQLSR	P35232	Prohibitin
12.200440504679	VCP	1.53108354024589	ELQELVQYPVEHPDK	P55072	Transitional endoplasmic reticulum ATPase
6.22215088874986	NES	1.5300850532949	AQDAPLSLLQTQGGR	P48681	Nestin
13.6990079606448	HADHA	1.52908060941845	ILQEGVDPK	H0YFD6	Trifunctional enzyme subunit alpha, mitochondrial;Long-chain enoyl-CoA hydratase;Long chain 3-hydroxyacyl-CoA dehydrogenase
8.1086422704777	ENO1	1.52533138245344	LNVTEQEK	P06733	Alpha-enolase;Enolase
9.99483852058291	HSPA5	1.52289788350463	TFAPEEISAMVLTK	P11021	78 kDa glucose-regulated protein
11.4023333484144	CCT2	1.5223191820085	DASLMVTNDGATILK	P78371	T-complex protein 1 subunit beta
9.51553912976832	EEF2	1.52202430665493	AGIIASAR	P13639	Elongation factor 2
8.27543868414251	PLEC	1.51767729818821	EAQAVPATLPELEATK	A0A8I5KSD5	Plectin
6.45977271431311	CKAP4	1.5151225361973	EIQTSAK	Q07065	Cytoskeleton-associated protein 4
7.03055750905146	SERPINA3	1.51400916576385	MEEVEAMLLPETLK	P01011	Alpha-1-antichymotrypsin;Alpha-1-antichymotrypsin His-Pro-less
9.37840382865693	SPTBN1	1.51260626800358	NDSFTTCIELGK	Q01082	Spectrin beta chain, non-erythrocytic 1
12.7046077800896	TMPO	1.51008150503039	SELVANNVTLPAGEQR	G5E972	Lamina-associated polypeptide 2, isoforms beta/gamma;Thymopoietin;Thymopentin;Lamina-associated polypeptide 2, isoform alpha;Thymopoietin;Thymopentin
7.16439121996466	ATP1A1	1.50814437419176	MSINAEEVVVGDLVEVK	P05023	Sodium/potassium-transporting ATPase subunit alpha-1
11.2521823697234	OLA1	1.50698204934597	IHTDFEK	J3KQ32	Obg-like ATPase 1
6.48942318656068	P4HB	1.50325432568789	ITEFCHR	P07237	Protein disulfide-isomerase
10.1959394196547	AHNAK	1.50193632137962	VGVEVPDVNIEGPEGK	Q09666	Neuroblast differentiation-associated protein AHNAK
9.5443508874627	EIF2S3	1.50137570127845	LTPLSHEVISR	P41091	Eukaryotic translation initiation factor 2 subunit 3;Putative eukaryotic translation initiation factor 2 subunit 3-like protein
8.51252732281607	EEF1A1	1.49955652356148	SGDAAIVDMVPGK	A0A7I2V659	Elongation factor 1-alpha 1;Putative elongation factor 1-alpha-like 3;Elongation factor 1-alpha
7.45915560812764	ACLY	1.49807448892388	AISEQTGK	P53396	ATP-citrate synthase
9.02687208327966	HSPA9	1.49551204750314	VINEPTAAALAYGLDK	P38646	Stress-70 protein, mitochondrial
7.87599191764085	LETM1	1.49290995504707	LIAEEGVDSLNVK	O95202	LETM1 and EF-hand domain-containing protein 1, mitochondrial
8.53117626506991	PAICS	1.49117108881474	EVYELLDSPGK	P22234	Multifunctional protein ADE2;Phosphoribosylaminoimidazole-succinocarboxamide synthase;Phosphoribosylaminoimidazole carboxylase
7.82728832716239	HP	1.49012384936213	GSFPWQAK	P00738	Haptoglobin;Haptoglobin alpha chain;Haptoglobin beta chain;Haptoglobin-related protein
7.86104784457712	CRMP1	1.48653048463166	GMYDGPVYEVPATPK	Q14194	Dihydropyrimidinase-related protein 1
7.21244759232646	ANXA4	1.48368836902082	DIEQSIK	P09525	Annexin A4;Annexin
5.85487251689259	P4HB	1.47652708664536	NFEDVAFDEK	P07237	Protein disulfide-isomerase
11.6549777257606	TPM3	1.4764823472593	LVIIEGDLER	A0A087WWU8	Tropomyosin alpha-3 chain
9.77835901385758	HSP90B1	1.47526392303407	SILFVPTSAPR	P14625	Endoplasmin
12.8651989892835	HNRNPR	1.4727637025062	DLYEDELVPLFEK	O43390	Heterogeneous nuclear ribonucleoprotein R
10.4465557147065	HSPA1B	1.47214419059455	AFYPEEISSMVLTK	A0A0G2JIW1	Heat shock 70 kDa protein 1B;Heat shock 70 kDa protein 1A
8.9165692536144	CAP1	1.47131768763065	NSLDCEIVSAK	Q01518	Adenylyl cyclase-associated protein 1
6.52784668831163	NAPG	1.46681655347347	AVQLYQQTANVFENEER	Q99747	Gamma-soluble NSF attachment protein
12.2103655090746	HNRNPU	1.46291658058763	GYFEYIEENK	Q00839	Heterogeneous nuclear ribonucleoprotein U
4.48312075674579	HBD	1.4624893031083	VVAGVANALAHK	P68871	Hemoglobin subunit delta;Hemoglobin subunit beta;LVV-hemorphin-7;Spinorphin
6.99384028400054	CNN3	1.46226994879544	GPSYGLSAEVK	Q15417	Calponin-3;Calponin;Calponin-2
12.4451919544088	PSME1	1.46145552247763	IEDGNNFGVAVQEK	Q06323	Proteasome activator complex subunit 1
8.14414374801885	PGM1	1.45935585200787	QSVEDILK	P36871	Phosphoglucomutase-1
9.57967958053785	RDX	1.45884847966954	QLQALSSELAQAR	A0A2R8Y5S7	Radixin
8.75167348817348	LCP1	1.45510632395744	VYALPEDLVEVNPK	P13796	Plastin-2
11.6493429862498	YWHAB	1.45264374017715	YLSEVASGDNK	P31946	14-3-3 protein beta/alpha;14-3-3 protein beta/alpha, N-terminally processed
5.95667155263046	ORM1	1.45133651047945	TEDTIFLR	P02763	Alpha-1-acid glycoprotein 1;Alpha-1-acid glycoprotein 2
9.67682506317062	UBA1	1.45009140819311	DEFEGLFK	P22314	Ubiquitin-like modifier-activating enzyme 1
8.79928116415702	CNDP2	1.44971908219159	NVMLLPVGSADDGAHSQNEK	Q96KP4	Cytosolic non-specific dipeptidase
4.84464218997131	ANXA2	1.44675478059798	GVDEVTIVNILTNR	P07355	Annexin A2;Annexin
11.1972854078298	TAGLN2	1.44586473479867	QMEQISQFLQAAER	X6RJP6	Transgelin-2
8.77249296425546	C4B	1.44536691633984	LELSVDGAK	A0A0G2JPR0	Complement C4-B;Complement C4 beta chain;Complement C4-B alpha chain;C4a anaphylatoxin;C4b-B;C4d-B;Complement C4 gamma chain;Complement C4-A;Complement C4 beta chain;Complement C4-A alpha chain;C4a anaphylatoxin;C4b-A;C4d-A;Complement C4 gamma chain
7.4694612333975	FLNA	1.44350803978741	VTAQGPGLEPSGNIANK	P21333	Filamin-A
10.4196705569211	RPL22	1.44088027302641	AGNLGGGVVTIER	K7ERI7	60S ribosomal protein L22
9.84319143686231	H2AFY	1.43534510266036	AASADSTTEGTPADGFTVLSTK	O75367	Core histone macro-H2A.1
8.21555065589206	C4BPA	1.43417536914349	EDVYVVGTVLR	P04003	C4b-binding protein alpha chain
7.74820405263815	DNM1	1.43267080457881	VPVGDQPPDIEFQIR	A0A0D9SFB1	Dynamin-1
12.6104374873531	SH3GLB1	1.43205077424645	AVQFTEEK	Q9Y371	Endophilin-B1;Endophilin-B2
8.73977065125286	H2AFY	1.43130006417632	EFVEAVLELR	O75367	Core histone macro-H2A.1;Histone H2A
9.75708140439141	LMAN1	1.42062865756452	YVSSLTEEISK	P49257	Protein ERGIC-53
6.64006656664118	MAP1B	1.41807022215798	VQSLEGEK	P46821	Microtubule-associated protein 1B;MAP1B heavy chain;MAP1 light chain LC1
7.11108957698161	A2M	1.41107439594343	SLNEEAVK	P01023	Alpha-2-macroglobulin
6.02897561799254	IGHG2	1.4105969786644	CCVECPPCPAPPVAGPSVFLFPPKPK	A0A286YEY4	Ig gamma-2 chain C region
6.09330095534756	FGA	1.40949746370316	HPDEAAFFDTASTGK	P02671	Fibrinogen alpha chain;Fibrinopeptide A;Fibrinogen alpha chain
8.80967917902528	CCT8	1.40641410201788	DIDEVSSLLR	P50990	T-complex protein 1 subunit theta
8.08284449786296	FSCN1	1.40563698387705	VTGTLDANR	Q16658	Fascin
7.96296653581407	ACAA2	1.40555279031396	GVFVVAAK	P42765	3-ketoacyl-CoA thiolase, mitochondrial
8.10410159744806	SERPINB6	1.40424077957869	ADFSGMSQTDLSLSK	P35237	Serpin B6
6.36590790013507	HP	1.40404076576233	LPECEAVCGK	P00738	Haptoglobin;Haptoglobin alpha chain;Haptoglobin beta chain;Haptoglobin-related protein
10.4111336047207	ATP5O	1.4014398150146	GEVPCTVTSASPLEEATLSELK	P48047	ATP synthase subunit O, mitochondrial
9.11251097249228	PDCD6IP	1.39681032681838	AVQADGQVK	Q8WUM4	Programmed cell death 6-interacting protein
7.97056349521937	UGP2	1.39668660252355	GGTLTQYEGK	A0A7I2YQ74	UTP--glucose-1-phosphate uridylyltransferase
6.9809571432981	RUFY3	1.39582424163818	GTEGDGQITAILDQK	Q7L099	Protein RUFY3
7.97600874189827	AKAP12	1.39383325874805	AITPQAQEELQK	Q02952	A-kinase anchor protein 12
6.70767212659594	A1BG	1.39346351064742	VTLTCVAPLSGVDFQLR	P04217	Alpha-1B-glycoprotein
7.47746602511494	HSPG2	1.39272452089936	VAEGQTLDLK	P98160	Basement membrane-specific heparan sulfate proteoglycan core protein;Endorepellin;LG3 peptide
6.8808587481478	PLEC	1.39056055173278	LLEAQACTGGIIDPSTGER	A0A8I5KSD5	Plectin
9.72475187671002	CNDP2	1.39055563360453	EGGSIPVTLTFQEATGK	Q96KP4	Cytosolic non-specific dipeptidase
10.3252296926991	AIFM1	1.38832984380424	DGEQHEDLNEVAK	A0A6Q8PFM5	Apoptosis-inducing factor 1, mitochondrial
8.19485305593271	PLCD1	1.38511074408889	NDFIGQSTIPLNSLK	P51178	1-phosphatidylinositol 4,5-bisphosphate phosphodiesterase delta-1
7.38017979804908	UQCRC2	1.38313349224627	TIAQGNLSNTDVQAAK	P22695	Cytochrome b-c1 complex subunit 2, mitochondrial
5.90456950958652	SLC4A1	1.38151721060276	LQEAAELEAVELPVPIR	P02730	Band 3 anion transport protein
7.35981873947165	BDH2	1.37884309371002	VIATDINESK	Q9BUT1	3-hydroxybutyrate dehydrogenase type 2
5.94371867121483	MDH2	1.37497279345989	EGVVECSFVK	P40926	Malate dehydrogenase, mitochondrial;Malate dehydrogenase
8.07071740332525	NPEPPS	1.37391741164029	YAAVTQFEATDAR	P55786	Puromycin-sensitive aminopeptidase;Puromycin-sensitive aminopeptidase-like protein
7.4178664813692	AHNAK	1.37299751825631	GDVDVSVPK	Q09666	Neuroblast differentiation-associated protein AHNAK
4.92595056257482	CLU	1.37298105843365	EILSVDCSTNNPSQAK	P10909	Clusterin;Clusterin beta chain;Clusterin alpha chain;Clusterin
9.7274718931694	PA2G4	1.37283106811228	SDQDYILK	Q9UQ80	Proliferation-associated protein 2G4
5.93848401526468	CPNE3	1.37093665413558	GSITISAEEIK	O75131	Copine-3
11.5209606099812	OTUB1	1.36438526166603	IQQEIAVQNPLVSER	Q96FW1	Ubiquitin thioesterase OTUB1
5.66100487773589	MYH9	1.36403635665774	NMDPLNDNIATLLHQSSDK	A0A8I5KWT8	Myosin-9
7.97552795470215	EIF3J	1.36349782994948	VLTPEEQLADK	O75822	Eukaryotic translation initiation factor 3 subunit J
4.47394801690029	HIST1H1B	1.35679855570197	ALAAGGYDVEK	P16401	Histone H1.5
7.76293728385444	C3	1.35554644223303	TGLQEVEVK	P01024	Complement C3;Complement C3 beta chain;C3-beta-c;Complement C3 alpha chain;C3a anaphylatoxin;Acylation stimulating protein;Complement C3b alpha chain;Complement C3c alpha chain fragment 1;Complement C3dg fragment;Complement C3g fragment;Complement C3d fragment;Complement C3f fragment;Complement C3c alpha chain fragment 2
4.78019546544849	CLU	1.3543204780668	ASSIIDELFQDR	P10909	Clusterin;Clusterin beta chain;Clusterin alpha chain;Clusterin
8.32499804466855	HSPA4	1.35383341833949	AFSDPFVEAEK	P34932	Heat shock 70 kDa protein 4
7.05072964474752	AHCYL2	1.35288332812488	SVQVVSAAAAAK	Q96HN2	Putative adenosylhomocysteinase 3
7.98878884344508	GLUD1	1.35152145475149	VYNEAGVTFT	P00367	Glutamate dehydrogenase 1, mitochondrial
9.97870301553793	HSPA8	1.35070776343346	ITITNDK	P11142	Heat shock cognate 71 kDa protein;Heat shock-related 70 kDa protein 2;Heat shock 70 kDa protein 1B;Heat shock 70 kDa protein 1A;Heat shock 70 kDa protein 6
7.55660611180099	HSP90B1	1.34901092126966	FAFQAEVNR	P14625	Endoplasmin
6.71461938653136	ITIH1	1.34430148303509	EVAFDLEIPK	P19827	Inter-alpha-trypsin inhibitor heavy chain H1
9.14515300488564	PAK2	1.3418167184107	SVIDPVPAPVGDSHVDGAAK	Q13177	Serine/threonine-protein kinase PAK 2;PAK-2p27;PAK-2p34
7.03416031065322	CAPG	1.34171119593084	EGNPEEDLTADK	P40121	Macrophage-capping protein
9.36077985760431	ACTN4	1.34048316814005	NFITAEELR	O43707	Alpha-actinin-4
5.47404681277281	GFAP	1.33566816300154	LRLDQLTANSAR	A0A1X7SBR3	Glial fibrillary acidic protein
13.8840961810596	AHCY	1.33187298029661	GISEETTTGVHNLYK	P23526	Adenosylhomocysteinase
6.45280594478574	MSN	1.32762582786381	VTTMDAELEFAIQPNTTGK	P26038	Moesin;Ezrin;Radixin
5.28482741474967	IGHG3	1.32724771499634	EPQVYTLPPSR	P01857	Ig gamma-3 chain C region;Ig gamma-1 chain C region;Ig gamma-2 chain C region
10.3106607860867	PKM	1.32576431930065	CDENILWLDYK	P14618	Pyruvate kinase;Pyruvate kinase PKM
4.39903888745965	SNCB	1.32487508654594	EGVVQGVASVAEK	Q16143	Beta-synuclein
8.1130813802982	LMNA	1.31687824875116	EAALSTALSEK	A0A6Q8PFJ0	Prelamin-A/C;Lamin-A/C
6.70603087637696	DYNC1H1	1.31478964737616	IQGLTVEQAEAVVR	Q14204	Cytoplasmic dynein 1 heavy chain 1
3.85927910415363	FN1	1.31290897205472	SSPVVIDASTAIDAPSNLR	P02751	Fibronectin;Anastellin;Ugl-Y1;Ugl-Y2;Ugl-Y3
5.80137811831642	FN1	1.31001962572336	STTPDITGYR	P02751	Fibronectin;Anastellin;Ugl-Y1;Ugl-Y2;Ugl-Y3
8.30722531986905	PKM	1.30954021215439	FDEILEASDGIMVAR	P14618	Pyruvate kinase;Pyruvate kinase PKM
6.27269127921928	COL4A2	1.30902175176889	SVSIGYLLVK	P08572	Collagen alpha-2(IV) chain;Canstatin
6.96799063634493	SPCS2	1.30848422236741	NSLDDSAK	E9PI68	Signal peptidase complex subunit 2
7.42393691710097	SPTAN1	1.3083311131224	CNSLEEIK	Q13813	Spectrin alpha chain, non-erythrocytic 1
8.84846292939165	DECR1	1.30640098787844	LDPTGTFEK	Q16698	2,4-dienoyl-CoA reductase, mitochondrial
7.07862350327769	ORM1	1.30561195239425	SDVVYTDWK	P02763	Alpha-1-acid glycoprotein 1
8.55516444421876	SYNCRIP	1.30519429147243	EQILEEFSK	A0A7I2YQN2
9.97410540327496	ARF4	1.30293128160993	IQEVADELQK	C9JPM4	ADP-ribosylation factor 4
5.99330870659822	BDH2	1.30180481374264	SVAADFIQQGIR	Q9BUT1	3-hydroxybutyrate dehydrogenase type 2
5.7037708160945	IGHM	1.30080272778869	ESGPTTYK	P01871	Ig mu chain C region
10.0993563797386	PSMA5	1.29960898384452	AIGSASEGAQSSLQEVYHK	P28066	Proteasome subunit alpha type-5
9.944332733873	RPS3	1.29958787485957	GCEVVVSGK	P23396	40S ribosomal protein S3
7.28914636420104	RPL30	1.29853219874203	SLESINSR	E5RI99	60S ribosomal protein L30
6.9146933597568	CA2	1.29748682565987	SADFTNFDPR	P00918	Carbonic anhydrase 2
7.57893103778133	TPM1	1.29738033637404	QLEDELVSLQK	A0A0S2Z4G6	Tropomyosin alpha-1 chain
7.08056476936926	SRSF3	1.29524262621999	NPPGFAFVEFEDPR	P84103	Serine/arginine-rich splicing factor 3;Serine/arginine-rich splicing factor 7
8.76792253338282	COL6A2	1.29320183172822	GLAGEVGNK	P12110	Collagen alpha-2(VI) chain
6.00146698397283	S100A11	1.2930707231164	CIESLIAVFQK	P31949	Protein S100-A11;Protein S100-A11, N-terminally processed
8.3581583419635	DLAT	1.29191550910473	LVPADNEK	H0YDD4	Acetyltransferase component of pyruvate dehydrogenase complex;Dihydrolipoyllysine-residue acetyltransferase component of pyruvate dehydrogenase complex, mitochondrial
8.75529573603219	GSS	1.29173874757253	ILSNNPSK	P48637	Glutathione synthetase
5.02038175169869	CAT	1.28668579310179	AFYVNVLNEEQR	P04040	Catalase
6.51508176022546	NES	1.28620540201664	SLGEEIQESLK	P48681	Nestin
5.32800734464182	TNC	1.28201995268464	APTAQVESFR	P24821	Tenascin
10.2292043968481	CLTC	1.2818220064044	LDASESLR	Q00610	Clathrin heavy chain 1;Clathrin heavy chain
9.88205001135553	SCRN1	1.2800942838192	VECTYISIDQVPR	Q12765	Secernin-1
8.49790546125931	SEPT2	1.27970137763768	LTVVDTPGYGDAINCR	Q15019	Septin-2
7.36164615001961	RPL28	1.27826454008464	TVGVEPAADGK	H0YKD8	60S ribosomal protein L28
7.9446198990197	FLNB	1.27776946431259	GAGGQGK	P21333	Filamin-B;Filamin-A
9.47282715079311	DYNC1H1	1.27346935616806	GTVGEPTYDAEFQHFLR	Q14204	Cytoplasmic dynein 1 heavy chain 1
7.60988018702446	HSD17B4	1.26988944830373	AVANYDSVEEGEK	P51659	Peroxisomal multifunctional enzyme type 2;(3R)-hydroxyacyl-CoA dehydrogenase;Enoyl-CoA hydratase 2
9.37868323351386	ACTB	1.26922052719165	LCYVALDFEQEMATAASSSSLEK	P63261	Actin, cytoplasmic 1;Actin, cytoplasmic 1, N-terminally processed;Actin, cytoplasmic 2;Actin, cytoplasmic 2, N-terminally processed;POTE ankyrin domain family member E
12.6741284918304	DDX17	1.26877238452435	ELAQQVQQVADDYGK	A0A5H1ZRQ2	Probable ATP-dependent RNA helicase DDX17
12.6141027122528	HSP90AA1	1.26520469551906	YYTSASGDEMVSLK	P07900	Heat shock protein HSP 90-alpha
7.24876932347383	HADHA	1.26473384946585	TVLGTPEVLLGALPGAGGTQR	H0YFD6	Trifunctional enzyme subunit alpha, mitochondrial;Long-chain enoyl-CoA hydratase;Long chain 3-hydroxyacyl-CoA dehydrogenase
6.35054947577535	F13A1	1.26383240446448	GTQVVGSDMTVTVEFTNPLK	P00488	Coagulation factor XIII A chain
7.72776517945089	RPL18A	1.2627635538578	SSGEIVYCGQVFEK	M0R3D6	60S ribosomal protein L18a
9.16002749662545	LDHB	1.26204643771052	LIAPVAEEEATVPNNK	A0A5F9ZHM4	L-lactate dehydrogenase B chain;L-lactate dehydrogenase
10.6152065420689	TLN1	1.26023840531707	EVANSTANLVK	Q9Y490	Talin-1;Talin-2
8.25242321227408	ERLIN2	1.25513904002728	ISEIEDAAFLAR	E5RHW4	Erlin-2;Erlin-1
7.45210390954555	DPYSL2	1.25331502286717	IVAPPGGR	A0A1C7CYX9	Dihydropyrimidinase-related protein 2;Dihydropyrimidinase-related protein 3;Dihydropyrimidinase-related protein 1
8.44084370394481	ADD1	1.25300391241908	SPGSPVGEGTGSPPK	E7EV99	Alpha-adducin
9.08341833538306	ANXA6	1.25281215906143	ALLALCGGED	P08133	Annexin A6;Annexin
5.74715332774534	ACTN1	1.25080060660839	ELPPDQAEYCIAR	O43707	Alpha-actinin-1;Alpha-actinin-4
7.29439860918996	TWF2	1.2488731181249	TEISVESK	D6RG15	Twinfilin-2
8.80299738841644	RPLP2	1.2487525632605	YVASYLLAALGGNSSPSAK	P05387	60S acidic ribosomal protein P2
7.45714597465971	NUDC	1.24549174362328	SETSGPQIK	Q9Y266	Nuclear migration protein nudC
5.67331499842234	RTN1	1.24422059506178	ITLTEIEPSVETTTQEK	Q16799	Reticulon-1
8.87815581848247	COX5B	1.24292730093002	EDPNLVPSISNK	P10606	Cytochrome c oxidase subunit 5B, mitochondrial
7.830906893363	CHMP2A	1.2397305643186	ANIQAVSLK	O43633	Charged multivesicular body protein 2a
6.63851114444257	ANXA6	1.23761720920447	QEVCQSYK	P08133	Annexin A6;Annexin
8.38099836854899	C21orf33	1.23437806852162	NVLTESAR	P0DPI2
11.1726202331481	AHCY	1.22379778269678	VPAINVNDSVTK	P23526	Adenosylhomocysteinase
5.87727702153478	CCT2	1.21827710582875	VQDDEVGDGTTSVTVLAAELLR	P78371	T-complex protein 1 subunit beta
4.89964334547848	SLC4A1	1.21621466875076	ASTPGAAAQIQEVK	P02730	Band 3 anion transport protein
8.64579714510278	HSP90AB1	1.20667672157288	HLEINPDHPIVETLR	P08238	Heat shock protein HSP 90-beta
10.1656314492749	PLEC	1.20451073534787	FLQEEAEK	A0A8I5KSD5	Plectin
7.80743827322721	DLST	1.20436605550349	TITELGEK	P36957	Dihydrolipoyllysine-residue succinyltransferase component of 2-oxoglutarate dehydrogenase complex, mitochondrial
12.7871101825187	CCT8	1.20351655781269	ALAENSGVK	P50990	T-complex protein 1 subunit theta
7.56308574781756	AKAP12	1.19745645076036	AATEVSK	Q02952	A-kinase anchor protein 12
7.65601341015047	SPTAN1	1.19353766255081	EAFLNTEDK	Q13813	Spectrin alpha chain, non-erythrocytic 1
5.73563189829002	RPS6	1.19291507825255	DIPGLTDTTVPR	P62753	40S ribosomal protein S6
4.65674751826382	ITIH2	1.19267053306103	VVNNSPQPQNVVFDVQIPK	Q5T985	Inter-alpha-trypsin inhibitor heavy chain H2
12.1732556845782	LANCL1	1.18699438720942	SLAEGYFDAAGR	O43813	LanC-like protein 1
8.68778081417595	ALDH9A1	1.18487025294453	VLCGGDIYVPEDPK	P49189	4-trimethylaminobutyraldehyde dehydrogenase
4.97327371128229	IGHG4	1.18431885801256	EPQVYTLPPSQEEMTK	A0A286YFJ8	Ig gamma-4 chain C region
7.98814106462922	AHNAK	1.18427655852865	GDVDISLPK	Q09666	Neuroblast differentiation-associated protein AHNAK
7.39127547818198	PPP2R1A	1.18280523112044	SEIIPMFSNLASDEQDSVR	P30153	Serine/threonine-protein phosphatase 2A 65 kDa regulatory subunit A alpha isoform
6.744729117045	IMPDH2	1.17944278502837	FGVPVIADGGIQNVGHIAK	E7ETK5	Inosine-5-monophosphate dehydrogenase 2
6.60636897000454	GNAI2	1.17794533669949	IAQSDYIPTQQDVLR	P04899	Guanine nucleotide-binding protein G(i) subunit alpha-2
7.72068049585639	GSTP1	1.17608650058974	EEVVTVETWQEGSLK	P09211	Glutathione S-transferase P
7.89409104236729	ACTN1	1.16603859588504	ASFNHFDR	P12814	Alpha-actinin-1;Alpha-actinin-2;Alpha-actinin-3
9.46435782010105	COPB2	1.16034689471126	GSNNVALGYDEGSIIVK	A0A7I2V258	Coatomer subunit beta
7.49615855711125	AKR1A1	1.1590789031703	GLEVTAYSPLGSSDR	P14550	Alcohol dehydrogenase [NADP(+)]
9.48221578372341	PKM	1.15703388266265	AEGSDVANAVLDGADCIMLSGETAK	P14618	Pyruvate kinase;Pyruvate kinase PKM
7.61816629456035	MAP1B	1.15647383704782	STDFAPIKEDFGQEK	P46821	Microtubule-associated protein 1B;MAP1B heavy chain;MAP1 light chain LC1
6.67454339223027	ACO2	1.15448988713324	FNPETDYLTGTDGK	A0A7I2V3U0	Aconitate hydratase, mitochondrial
7.62421980781489	HP	1.15283885598183	QLVEIEK	P00738	Haptoglobin;Haptoglobin alpha chain;Haptoglobin beta chain;Haptoglobin-related protein
5.32924434137325	CST3	1.15280238185078	ALDFAVGEYNK	P01034	Cystatin-C
11.1150541313945	RPL21	1.15269573099795	VYNVTQHAVGIVVNK	G3V1B3	60S ribosomal protein L21
6.99107712889782	IQGAP1	1.14711521752179	VDQIQEIVTGNPTVIK	P46940	Ras GTPase-activating-like protein IQGAP1
8.14770565292086	DPYSL3	1.14656338691711	MADLHAVPR	Q14195	Dihydropyrimidinase-related protein 3
7.79397599462611	FLNA	1.14469139538705	ANLPQSFQVDTSK	P21333	Filamin-A
11.3556120289752	ACTB	1.14327936400659	SYELPDGQVITIGNER	P63261	Actin, cytoplasmic 1;Actin, cytoplasmic 1, N-terminally processed;Actin, cytoplasmic 2;Actin, cytoplasmic 2, N-terminally processed;POTE ankyrin domain family member E;POTE ankyrin domain family member F;Putative beta-actin-like protein 3;Putative beta-actin-like protein 3, N-terminally processed;Actin, alpha cardiac muscle 1;Actin, aortic smooth muscle;Actin, gamma-enteric smooth muscle;Actin, a…
7.69489840024115	EPB41L2	1.14320362210274	IVITGDGDIDHDQALAQAIR	O43491	Band 4.1-like protein 2
5.7533142867766	RNPEP	1.14270516484976	IEPGVDPDDTYNETPYEK	A6NKB8	Aminopeptidase B
3.28683652704562	NAMPT	1.14077223390341	DLLNCSFK	P43490	Nicotinamide phosphoribosyltransferase
9.17171217871664	FSCN1	1.14015588498878	GDHAGVLK	Q16658	Fascin
6.48783996586923	C3	1.13458832843316	ILLQGTPVAQMTEDAVDAER	P01024	Complement C3;Complement C3 beta chain;C3-beta-c;Complement C3 alpha chain;C3a anaphylatoxin;Acylation stimulating protein;Complement C3b alpha chain;Complement C3c alpha chain fragment 1;Complement C3dg fragment;Complement C3g fragment;Complement C3d fragment;Complement C3f fragment;Complement C3c alpha chain fragment 2
5.21722567237282	MYH9	1.13441970795393	IAEFTTNLTEEEEK	A0A8I5KWT8	Myosin-9
7.07725445376672	PTGES3	1.13439817630824	LTFSCLGGSDNFK	Q15185	Prostaglandin E synthase 3
8.52877018509012	BLVRA	1.12472171708941	GSLLFTAGPLEEER	P53004	Biliverdin reductase A
5.27965687431015	S100A11	1.12340853326023	TEFLSFMNTELAAFTK	P31949	Protein S100-A11;Protein S100-A11, N-terminally processed
6.49495692247462	CD14	1.11154365921393	AFPALTSLDLSDNPGLGER	P08571	Monocyte differentiation antigen CD14;Monocyte differentiation antigen CD14, urinary form;Monocyte differentiation antigen CD14, membrane-bound form
6.78636848733729	PPP2R1A	1.10326312882826	ELVSDANQHVK	P30153	Serine/threonine-protein phosphatase 2A 65 kDa regulatory subunit A alpha isoform
8.12251699999133	FHL1	1.10306817078963	AIVAGDQNVEYK	Q5JXI8	Four and a half LIM domains protein 1
6.4750646683435	MDH2	1.09969966448843	IQEAGTEVVK	P40926	Malate dehydrogenase, mitochondrial;Malate dehydrogenase
6.88868114270903	HNRNPK	1.09885415770113	IILDLISESPIK	P61978	Heterogeneous nuclear ribonucleoprotein K
9.06959595061229	LASP1	1.09734304118902	GFSVVADTPELQR	Q14847	LIM and SH3 domain protein 1
6.08161385438106	GBP1	1.09289361573756	NEIQDLQTK	P32455	Interferon-induced guanylate-binding protein 1
5.60082613824146	LGALS1	1.09138393476605	DSNNLCLHFNPR	P09382	Galectin-1
6.22870912888298	AHSA1	1.09016678631306	GIPAPEEER	O95433	Activator of 90 kDa heat shock protein ATPase homolog 1
5.74675819512163	PHB	1.08708199448884	IFTSIGEDYDER	P35232	Prohibitin
4.70560989414197	SERPING1	1.08519667703658	TLYSSSPR	A0A7I2V2D2	Plasma protease C1 inhibitor
7.24654362376129	TPD52L2	1.08514301694813	VEEEIVTLR	O43399	Tumor protein D54
7.63060433840109	ALDH2	1.08454055613838	TEQGPQVDETQFK	P05091	Aldehyde dehydrogenase, mitochondrial
8.84334989956677	PLEC	1.08417934253812	LSVAAQEAAR	A0A8I5KSD5	Plectin
6.02861428295883	NES	1.08312009433284	SAGQENLETLK	P48681	Nestin
8.6505527420781	PRKCA	1.08080242145807	GTEELYAIK	P17252	Protein kinase C alpha type
8.05186254064576	ACTN4	1.08019419107586	DYETATLSDIK	O43707	Alpha-actinin-4
11.7603740578011	CAPZA2	1.07707875128835	DIQDSLTVSNEVQTAK	P47755	F-actin-capping protein subunit alpha-2
9.92509389486355	DDAH2	1.07701219050214	IVEIGDENATLDGTDVLFTGR	O95865	N(G),N(G)-dimethylarginine dimethylaminohydrolase 2
12.8593604578392	TPI1	1.07247912287712	VIADNVK	P60174	Triosephosphate isomerase
3.00498828833984	COL6A2	1.07227467410266	DVTVTAIGIGDMFHEK	P12110	Collagen alpha-2(VI) chain
5.87699889743237	AHNAK	1.07082566460595	VDIETPNLEGTLTGPR	Q09666	Neuroblast differentiation-associated protein AHNAK
8.62273862386102	PRKDC	1.07038103714585	SDYSEAAK	P78527	DNA-dependent protein kinase catalytic subunit
5.80880618688041	FABP7	1.0697807457298	ALGVGFATR	O15540	Fatty acid-binding protein, brain
5.91502863599209	PFKL	1.06680530868471	GQLESIVENIR	P17858	ATP-dependent 6-phosphofructokinase, liver type
6.25839892677132	PGLS	1.06365044340491	ILEDQEENPLPAALVQPHTGK	O95336	6-phosphogluconolactonase
7.40489182774096	IDH2	1.06350412908942	LIDDMVAQVLK	P48735	Isocitrate dehydrogenase [NADP], mitochondrial
7.60755787984949	RAD23B	1.0555692149559	NENLAANFLLQQNFDED	P54727	UV excision repair protein RAD23 homolog B
4.81700318413395	VDAC1	1.04870341746137	TDEFQLHTNVNDGTEFGGSIYQK	P21796	Voltage-dependent anion-selective channel protein 1
7.95734988994316	ALDOA	1.0481874917401	GVVPLAGTNGETTTQGLDGLSER	P04075	Fructose-bisphosphate aldolase A;Fructose-bisphosphate aldolase
8.17772147045133	A2M	1.04787057712674	GEAFTLK	P01023	Alpha-2-macroglobulin
6.97082271466371	IMPDH2	1.0478560116142	LPIVNEDDELVAIIAR	E7ETK5	Inosine-5-monophosphate dehydrogenase 2
9.80349388955221	CLTC	1.04748558439314	VGEQAQVVIIDMNDPSNPIR	Q00610	Clathrin heavy chain 1;Clathrin heavy chain
12.0392322025289	HSP90AA1	1.04608276225626	LGIHEDSQNR	P07900	Heat shock protein HSP 90-alpha
11.2141769550585	KIF5B	1.04581078970805	SATLASIDAELQK	P33176	Kinesin-1 heavy chain
8.13869589109814	RPS11	1.04511328041553	EAIEGTYIDK	P62280	40S ribosomal protein S11
6.08755743618802	COPZ1	1.04461979661137	AILILDNDGDR	F8VVA7	Coatomer subunit zeta-1
6.93334131005067	PRDX1	1.04315467700362	ATAVMPDGQFK	Q06830	Peroxiredoxin-1
6.82685482333766	GAPDH	1.04193553179502	WGDAGAEYVVESTGVFTTMEK	P04406	Glyceraldehyde-3-phosphate dehydrogenase
6.60039317726534	LRRC47	1.04016884863377	ELLLTGPGLEER	Q8N1G4	Leucine-rich repeat-containing protein 47
9.8051678827319	USP5	1.03932420019992	VTSAVEALLSADSASR	P45974	Ubiquitin carboxyl-terminal hydrolase 5
4.34463181584152	FLNA	1.03883525729179	DAGEGLLAVQITDPEGKPK	P21333	Filamin-A
3.95534722237782	HPCAL1	1.03817333765328	IYANFFPYGDASK	P37235	Hippocalcin-like protein 1
8.81157036212047	RBBP4	1.03701971843839	TPSSDVLVFDYTK	Q09028	Histone-binding protein RBBP4
12.9491825832209	PGAM1	1.03322554510087	DAGYEFDICFTSVQK	P18669	Phosphoglycerate mutase 1
4.23370181402638	ACO2	1.03134554624557	SQFTITPGSEQIR	A0A7I2V3U0	Aconitate hydratase, mitochondrial
5.85566316645885	NES	1.0295498829335	GSPFQEEEGSALK	P48681	Nestin
4.73654070132468	CNP	1.02792749404907	GAFSEEYK	P09543	2,3-cyclic-nucleotide 3-phosphodiesterase
5.31824090836286	LAP3	1.02606259435415	GVLFASGQNLAR	P28838	Cytosol aminopeptidase
7.50634610633845	HSPD1	1.02266668602824	VGEVIVTK	P10809	60 kDa heat shock protein, mitochondrial
3.89616534611841	TF	1.02250263988972	CDEWSVNSVGK	P02787	Serotransferrin
5.52690015173124	ATP1A3	1.01879969909787	NLEAVETLGSTSTICSDK	P05023	Sodium/potassium-transporting ATPase subunit alpha-3;Sodium/potassium-transporting ATPase subunit alpha-2;Sodium/potassium-transporting ATPase subunit alpha-1
6.17058028315375	CBR1	1.01336184963584	GQAAVQQLQAEGLSPR	P16152	Carbonyl reductase [NADPH] 1;Carbonyl reductase [NADPH] 3
4.98977445849757	CSRP1	1.01224901117384	TVYFAEEVQCEGNSFHK	P21291	Cysteine and glycine-rich protein 1
9.42914150902516	RAC2	1.00807026252151	YLECSALTQR	P63000	Ras-related C3 botulinum toxin substrate 2;Ras-related C3 botulinum toxin substrate 1;Ras-related C3 botulinum toxin substrate 3
10.7184523586172	TPI1	1.00772699527442	HVFGESDELIGQK	P60174	Triosephosphate isomerase
10.4877346023065	TUBB3	1.00242258124053	AILVDLEPGTMDSVR	Q13885	Tubulin beta-3 chain;Tubulin beta chain;Tubulin beta-2A chain;Tubulin beta-2B chain
6.62986964394798	FLNB	0.99720472022891	DLDIIDNYDYSHTVK	O75369	Filamin-B
8.42059321268968	PLEC	0.991100018471479	IIITVVEEQEQK	A0A8I5KSD5	Plectin
4.35314560275132	FBN1	0.990442358702421	AGYQSTLTR	P35555	Fibrillin-1
5.15463712220005	LAP3	0.989769092941424	ADMGGAATICSAIVSAAK	P28838	Cytosol aminopeptidase
6.85084483005497	HSD17B4	0.988304273784161	VVLVTGAGAGLGR	P51659	Peroxisomal multifunctional enzyme type 2;(3R)-hydroxyacyl-CoA dehydrogenase;Enoyl-CoA hydratase 2
5.09882932687404	PLEC	0.987005857750773	QTNLENLDQAFSVAER	A0A8I5KSD5	Plectin
5.1795471845037	MTHFD1	0.986589740240015	TDPTTLTDEEINR	A0A8V8TMA4	C-1-tetrahydrofolate synthase, cytoplasmic;Methylenetetrahydrofolate dehydrogenase;Methenyltetrahydrofolate cyclohydrolase;Formyltetrahydrofolate synthetase;C-1-tetrahydrofolate synthase, cytoplasmic, N-terminally processed
4.53049820776754	NDUFS3	0.984517875313759	SLVDLTAVDVPTR	O75489	NADH dehydrogenase [ubiquinone] iron-sulfur protein 3, mitochondrial
3.18531133364812	NAMPT	0.984207580331713	STQAPLIIRPDSGNPLDTVLK	P43490	Nicotinamide phosphoribosyltransferase
3.96267580332373	NES	0.984046397637576	TSLSFQDPK	P48681	Nestin
6.45189150043708	TXNRD1	0.983717977441847	VEQIEAGTPGR	E9PIR7	Thioredoxin reductase 1, cytoplasmic
4.26848597294877	YWHAG	0.98332920987159	NCSETQYESK	P61981	14-3-3 protein gamma;14-3-3 protein gamma, N-terminally processed
8.8567920209109	HIST1H1C	0.98308787047863	ASGPPVSELITK	P16402	Histone H1.2;Histone H1.4;Histone H1.3
4.47412319723943	TRIM28	0.981815571896732	LSPPYSSPQEFAQDVGR	Q13263	Transcription intermediary factor 1-beta
7.76467962439646	ST13	0.981434214115143	AIEINPDSAQPYK	P50502	Hsc70-interacting protein;Putative protein FAM10A5;Putative protein FAM10A4
10.4241019037794	PKM	0.979191037639976	RFDEILEASDGIMVAR	P14618	Pyruvate kinase;Pyruvate kinase PKM
5.79090445722536	GLTP	0.978648017533123	AVYDTNPAK	Q9NZD2	Glycolipid transfer protein
6.6278692727165	HACD2	0.978007105365396	AAVAATAAAK	Q6Y1H2	Very-long-chain (3R)-3-hydroxyacyl-CoA dehydratase 2
5.84867201689534	PEPD	0.975596036016941	FEVNNTILHPEIVECR	A0A8V8TLL9	Xaa-Pro dipeptidase
3.23318381863772	A2M	0.970870918780565	LLLQQVSLPELPGEYSMK	P01023	Alpha-2-macroglobulin
5.39050292273644	AGFG1	0.97064596042037	SLLGDSAPTLHLNK	P52594	Arf-GAP domain and FG repeat-containing protein 1
10.2389836956566	HSPA1B	0.970071506127715	STLEPVEK	A0A0G2JIW1	Heat shock 70 kDa protein 1B;Heat shock 70 kDa protein 1A;Heat shock 70 kDa protein 6;Putative heat shock 70 kDa protein 7
6.9433828933363	GDI1	0.969223836855963	QLICDPSYIPDR	P31150	Rab GDP dissociation inhibitor alpha
3.7380174345297	HSPA9	0.966297163069248	VQQTVQDLFGR	P38646	Stress-70 protein, mitochondrial
5.77712026198068	PKM	0.965293162735179	EAEAAIYHLQLFEELR	P14618	Pyruvate kinase PKM;Pyruvate kinase
5.13291606951422	TLN1	0.962030270486139	AVAEQIPLLVQGVR	Q9Y490	Talin-1
2.75693062781256	GLUL	0.960762371867895	TCLLNETGDEPFQYK	P15104	Glutamine synthetase
8.53360099416727	HNRNPC	0.959687629342079	GDDLQAIK	B4DY08	Heterogeneous nuclear ribonucleoproteins C1/C2;Heterogeneous nuclear ribonucleoprotein C-like 4;Heterogeneous nuclear ribonucleoprotein C-like 1;Heterogeneous nuclear ribonucleoprotein C-like 3;Heterogeneous nuclear ribonucleoprotein C-like 2
9.14381341412259	MAP1B	0.95838275924325	DLSTPGLEK	P46821	Microtubule-associated protein 1B;MAP1B heavy chain;MAP1 light chain LC1
5.94667352882867	IDH1	0.958220303058624	SQFEAQK	O75874	Isocitrate dehydrogenase [NADP] cytoplasmic
1.81925709449357	SERPINH1	0.956113753095269	DQAVENILVSPVVVASSLGLVSLGGK	P50454	Serpin H1
8.43930535128529	TPI1	0.95464682802558	DCGATWVVLGHSER	P60174	Triosephosphate isomerase
7.81233102347722	LMNB2	0.953065937059	LESLSYQLSGLQK	Q03252	Lamin-B2
7.35436841297921	NDUFS1	0.952875551208854	FASEIAGVDDLGTTGR	B4DJ81	NADH-ubiquinone oxidoreductase 75 kDa subunit, mitochondrial
4.12471778498509	TUBA4A	0.951229407638311	AVFVDLEPTVIDEIR	P68366	Tubulin alpha-4A chain
3.84668235251397	FABP7	0.950078481435776	QVGNVTKPTVIISQEGDK	O15540	Fatty acid-binding protein, brain
6.04701378792419	ALDOA	0.948776331171393	YTPSGQAGAAASESLFVSNHAY	P04075	Fructose-bisphosphate aldolase A;Fructose-bisphosphate aldolase
5.52692663661294	PNP	0.947949095070362	LGADAVGMSTVPEVIVAR	G3V5M2	Purine nucleoside phosphorylase
6.19766849146728	RPLP0	0.943755528680049	GNVGFVFTK	P05388	60S acidic ribosomal protein P0
5.94534902308456	DLD	0.939700929448009	NLGLEELGIELDPR	P09622	Dihydrolipoyl dehydrogenase, mitochondrial;Dihydrolipoyl dehydrogenase
8.10556871479105	MAP1B	0.939116605278105	AAEAGGAEEQYGFLTTPTK	P46821	Microtubule-associated protein 1B;MAP1B heavy chain;MAP1 light chain LC1
7.51129770506156	TUBA1B	0.939004565775394	AYHEQLSVAEITNACFEPANQMVK	Q71U36	Tubulin alpha-1B chain;Tubulin alpha-4A chain;Tubulin alpha-1A chain;Tubulin alpha-3E chain
7.54906718142333	CYFIP1	0.935948383808136	TVEVLEPEVTK	Q7L576	Cytoplasmic FMR1-interacting protein 1;Cytoplasmic FMR1-interacting protein 2
6.57590002000045	VIM	0.932139050960541	RQVDQLTNDK	P08670	Vimentin
7.25624712075615	HP1BP3	0.931004348397255	GQLEQITGK	Q5SSJ5	Heterochromatin protein 1-binding protein 3
6.95898295988376	RPS3	0.928369273990393	GLCAIAQAESLR	P23396	40S ribosomal protein S3
6.38212346830124	FKBP3	0.927486403752118	SEETLDEGPPK	Q00688	Peptidyl-prolyl cis-trans isomerase FKBP3
4.73579750664992	RNH1	0.923603393509984	ELTVSNNDINEAGVR	P13489	Ribonuclease inhibitor
9.33227897850614	ANXA6	0.92259921412915	GLGTDEDTIIDIITHR	P08133	Annexin A6;Annexin
7.1209593759754	SEPT6	0.920560206612572	SLDDEVNAFK	B1AMS2	Septin-6
8.37211415263656	NAP1L4	0.920492683630437	QVPNESFFNFFNPLK	Q99733	Nucleosome assembly protein 1-like 4
2.87232387558776	SLC4A1	0.920469396188855	LSVPDGFK	P02730	Band 3 anion transport protein
9.85367560921445	HSP90AA1	0.91979764951393	ALLFVPR	P07900	Heat shock protein HSP 90-alpha
10.1553950514052	NAP1L4	0.913900066912174	YAALYQPLFDK	Q99733	Nucleosome assembly protein 1-like 4
3.5065829525586	ANK1	0.911094904504716	LVPLVQATFPENAVTK	P16157	Ankyrin-1
3.94867143265017	SLC4A4	0.91055660918355	LADYYPINSNFK	Q9Y6R1	Electrogenic sodium bicarbonate cotransporter 1
4.80414460531715	PGM1	0.908058373094536	ADNFEYSDPVDGSISR	P36871	Phosphoglucomutase-1
3.13520753016552	CAT	0.907201408408582	GAGAFGYFEVTHDITK	P04040	Catalase
3.29909263848038	FGG	0.906037172069773	TSTADYAMFK	P02679	Fibrinogen gamma chain
7.76763396695244	COTL1	0.904822152294219	EFVISDR	Q14019	Coactosin-like protein
4.68574686519783	ATP6V1G1	0.902751568332315	ASQSQGIQQLLQAEK	O95670	V-type proton ATPase subunit G 1;V-type proton ATPase subunit G 2
5.89185864792443	SEC22B	0.902523239562288	DLQQYQSQAK	O75396	Vesicle-trafficking protein SEC22b
4.55852136202622	PYGB	0.902224845066667	LVTSIGDVVNHDPVVGDR	P11216	Glycogen phosphorylase, brain form;Alpha-1,4 glucan phosphorylase
4.35968470629889	SERPINA3	0.902032534405589	ITLLSALVETR	P01011	Alpha-1-antichymotrypsin;Alpha-1-antichymotrypsin His-Pro-less
3.87874482054757	LGALS3	0.900432307273149	VAVNDAHLLQYNHR	P17931	Galectin-3
7.06405848118975	PCBP1	0.900121610984206	IANPVEGSSGR	Q15365	Poly(rC)-binding protein 1
4.39200332674118	ANXA5	0.898928732424975	LYDAYELK	P08758	Annexin A5;Annexin
4.59005087390331	SEPT9	0.898657758161426	FINDQYEK	Q9UHD8	Septin-9
2.67827050216448	IGHV3-66	0.898462909087539	AEDTAVYYCAR	P0DP02	Ig heavy chain V-III region KOL;Ig heavy chain V-III region BUT;Ig heavy chain V-III region WEA;Ig heavy chain V-III region TRO
3.87844777098075	C3	0.897627654671669	SEETKENEGFTVTAEGK	P01024	Complement C3;Complement C3 beta chain;C3-beta-c;Complement C3 alpha chain;C3a anaphylatoxin;Acylation stimulating protein;Complement C3b alpha chain;Complement C3c alpha chain fragment 1;Complement C3dg fragment;Complement C3g fragment;Complement C3d fragment;Complement C3f fragment;Complement C3c alpha chain fragment 2
5.01539441572486	PLEC	0.896352605447464	QLAEAHAQAK	A0A8I5KSD5	Plectin
3.62254703416657	KNG1	0.89597534313798	IYPTVNCQPLGMISLMK	P01042	Kininogen-1;Kininogen-1 heavy chain;T-kinin;Bradykinin;Lysyl-bradykinin;Kininogen-1 light chain;Low molecular weight growth-promoting factor
5.77405827947963	TPM1	0.890196842700243	LVIIESDLER	Q6ZN40	Tropomyosin alpha-1 chain
4.26409420305413	TRMT2A	0.888789005577564	MSENLDNEGPK	F2Z2W7	tRNA (uracil-5-)-methyltransferase homolog A
4.72714778688421	DDOST	0.883053394407034	ELGSECGIEFDEEK	P39656	Dolichyl-diphosphooligosaccharide--protein glycosyltransferase 48 kDa subunit
10.064437313212	GDI1	0.880894374474883	NTNDANSCQIIIPQNQVNR	P50395	Rab GDP dissociation inhibitor alpha;Rab GDP dissociation inhibitor beta
7.93596845377461	DHX9	0.879485105350614	GMTLVTPLQLLLFASK	Q08211	ATP-dependent RNA helicase A
10.1464019167851	LDHB	0.877503026276827	LKDDEVAQLK	A0A5F9ZHM4	L-lactate dehydrogenase B chain
3.96483647972309	MYH9	0.877320015802979	VSHLLGINVTDFTR	A0A8I5KWT8	Myosin-9
9.09695034283088	HSP90AA1	0.875935260974802	HLEINPDHSIIETLR	P07900	Heat shock protein HSP 90-alpha
8.24162837078924	PKM	0.871634918451309	AGKPVICATQMLESMIK	P14618	Pyruvate kinase;Pyruvate kinase PKM
4.61562129252158	SLC4A1	0.870279845403275	IPPDSEATLVLVGR	P02730	Band 3 anion transport protein
6.77305594149242	MYL6	0.869500664621591	VLDFEHFLPMLQTVAK	F8W1R7	Myosin light polypeptide 6
5.7451708421012	ENO1	0.865084209968336	FGANAILGVSLAVCK	P06733	Alpha-enolase;Enolase;Gamma-enolase;Beta-enolase
6.58057328453604	MYH9	0.860471928119659	EEILAQAK	A0A8I5KWT8	Myosin-9
4.77999117064913	TLN1	0.857455935329199	ALGDLISATK	Q9Y490	Talin-1
1.73122145898882	NES	0.855269671697169	VGLNAQAACAPR	P48681	Nestin
5.3098307018741	GPD2	0.850746112596244	SEISLLPSDIDR	P43304	Glycerol-3-phosphate dehydrogenase, mitochondrial
2.31045142365741	ANXA1	0.846695457957685	SEIDMNDIK	P04083	Annexin A1
6.18330893181816	PLEC	0.846016744337976	AEAELLQQQK	A0A8I5KSD5	Plectin
6.04828563492542	MAP1B	0.843989769741893	DLTGQVPTPVVK	P46821	Microtubule-associated protein 1B;MAP1B heavy chain;MAP1 light chain LC1
7.21078378987714	CYB5R3	0.841809158399701	DILLRPELEELR	A0A8J8YWN6	NADH-cytochrome b5 reductase 3;NADH-cytochrome b5 reductase 3 membrane-bound form;NADH-cytochrome b5 reductase 3 soluble form
6.13529391856285	RPL9	0.83747652953025	TILSNQTVDIPENVDITLK	P32969	60S ribosomal protein L9
2.31016604458453	ITIH2	0.828294730931521	TEVNVLPGAK	Q5T985	Inter-alpha-trypsin inhibitor heavy chain H2
6.57915859033174	ANP32A	0.827589432056993	VSGGLEVLAEK	H0YN26	Acidic leucine-rich nuclear phosphoprotein 32 family member A;Acidic leucine-rich nuclear phosphoprotein 32 family member C
6.21443667618152	NCL	0.827410016488284	VEGTEPTTAFNLFVGNLNFNK	A0A7I2V428	Nucleolin
3.11462910353314	GLUL	0.824380788207054	QVYMSLPQGEK	P15104	Glutamine synthetase
4.99892963761895	SPTAN1	0.822225541621447	VNEVNQFAAK	Q13813	Spectrin alpha chain, non-erythrocytic 1
3.15832654922462	CD44	0.81934547573328	ALSIGFETCR	H0YD13	CD44 antigen
4.60682609585291	ATP1A1	0.819321422278881	LSLDELHR	P05023	Sodium/potassium-transporting ATPase subunit alpha-1
5.04821299526428	BCAP31	0.818925086781383	LVTLISQQATLLASNEAFK	P51572	B-cell receptor-associated protein 31
7.84696024714838	ANXA6	0.818685411289334	ALIEILATR	P08133	Annexin A6;Annexin
4.91548342901138	EHD1	0.817427319847047	LLPLEEHYR	A0A024R571	EH domain-containing protein 1;EH domain-containing protein 3;EH domain-containing protein 2
7.77040847521403	SRI	0.816277180763427	QHFISFDTDR	C9J0K6	Sorcin
7.39252909142789	ST13	0.812671235855669	VAAIEALNDGELQK	P50502	Hsc70-interacting protein;Putative protein FAM10A4
9.94097162932108	DYNC1H1	0.809770377352834	VPQIEVETHK	Q14204	Cytoplasmic dynein 1 heavy chain 1
5.01599660406403	CAMK2D	0.807091191783547	IPTGQEYAAK	A0A8V8TPK3	Calcium/calmodulin-dependent protein kinase type II subunit delta
2.03524260878649	FN1	0.804349026083946	YSFCTDHTVLVQTR	P02751	Fibronectin;Anastellin;Ugl-Y1;Ugl-Y2;Ugl-Y3
6.56793323262901	RPL23	0.799399972334504	ISLGLPVGAVINCADNTGAK	P62829	60S ribosomal protein L23
2.17077447663935	HSPG2	0.795950997620821	SIEYSPQLEDAGSR	P98160	Basement membrane-specific heparan sulfate proteoglycan core protein;Endorepellin;LG3 peptide
6.12832815655006	ACTN1	0.79481137227267	ASIHEAWTDGK	O43707	Alpha-actinin-1;Alpha-actinin-4
5.11317723291234	YWHAH	0.791660856455564	YLAEVASGEK	Q04917	14-3-3 protein eta
3.0524668352312	ACTN1	0.791193916276097	ETADTDTADQVMASFK	P12814	Alpha-actinin-1
5.27242648753388	HNRNPK	0.787403007037938	TDYNASVSVPDSSGPER	P61978	Heterogeneous nuclear ribonucleoprotein K
6.23845889671375	EEF2	0.786135358735919	STLTDSLVCK	P13639	Elongation factor 2
2.83366171780832	GBP1	0.784256154671311	AESAQASAK	P32455	Interferon-induced guanylate-binding protein 1;Guanylate-binding protein 3
7.34833723948563	FKBP2	0.783549110218883	LVIPSELGYGER	A0A494C1N0	Peptidyl-prolyl cis-trans isomerase FKBP2
3.76651007606626	GNAI2	0.778871789947152	YDEAASYIQSK	P04899	Guanine nucleotide-binding protein G(i) subunit alpha-2
2.71979616875529	PLS3	0.778252294380218	AVGDGIVLCK	P13797	Plastin-3
2.72704346871683	CD44	0.77612100802362	TEAADLCK	H0YD13	CD44 antigen
11.0987687178596	RANBP1	0.775831633806229	FLNAENAQK	F6WQW2	Ran-specific GTPase-activating protein
8.14500938777965	NAP1L1	0.775315297488123	YAVLYQPLFDK	F8W020	Nucleosome assembly protein 1-like 1
3.28423717443977	ALDH4A1	0.775064519885927	SADVESVVSGTLR	P30038	Delta-1-pyrroline-5-carboxylate dehydrogenase, mitochondrial
4.27269870527368	ANXA4	0.771907999087125	GLGTDEDAIISVLAYR	P09525	Annexin A4;Annexin
2.40875237947996	ALDOC	0.771777998656034	GILAADESVGSMAK	P09972	Fructose-bisphosphate aldolase C;Fructose-bisphosphate aldolase
10.1147127187664	CDC42	0.769077662657946	QKPITPETAEK	P60953	Cell division control protein 42 homolog
3.24596042511993	MAP1B	0.768527046591043	NAANASASK	P46821	Microtubule-associated protein 1B;MAP1B heavy chain;MAP1 light chain LC1
4.64417081343136	ANXA5	0.765655351802707	FITIFGTR	P08758	Annexin A5;Annexin
10.231114121418	RAB7A	0.765587959811091	NNIPYFETSAK	P51149	Ras-related protein Rab-7a
10.3801370428452	YWHAE	0.765213821013458	AASDIAMTELPPTHPIR	P62258	14-3-3 protein epsilon
10.2887211956171	RTN1	0.763809990882873	TDEGHPFK	Q16799	Reticulon-1;Reticulon
5.15841525107078	RPS5	0.760267481952906	GSSNSYAIK	M0R0F0	40S ribosomal protein S5;40S ribosomal protein S5, N-terminally processed
2.80526407104086	NES	0.754228087887168	SLETEILESLK	P48681	Nestin
4.20067120710129	MOGS	0.753365486860275	VDPALFPPVPLFTAVPSR	A0A8I5KTK5	Mannosyl-oligosaccharide glucosidase
5.65156970229902	APMAP	0.749033385887742	LLLSSETPIEGK	H0Y512	Adipocyte plasma membrane-associated protein
4.9780736982633	VDAC1	0.74878274127841	SENGLEFTSSGSANTETTK	P21796	Voltage-dependent anion-selective channel protein 1
6.07954232162407	NPEPPS	0.747279876843095	LSVEGFAVDK	P55786	Puromycin-sensitive aminopeptidase
7.76177463928934	PKM	0.746023061964661	ITLDNAYMEK	P14618	Pyruvate kinase;Pyruvate kinase PKM
5.07146331220638	DYNLRB1	0.745889575593173	DIDPQNDLTFLR	Q9NP97	Dynein light chain roadblock-type 1;Dynein light chain roadblock-type 2
4.41174485645544	PDHB	0.745183434523642	ILEDNSIPQVK	P11177	Pyruvate dehydrogenase E1 component subunit beta, mitochondrial
4.29217711721071	GDI2	0.741919828206301	DLGTESQIFISR	P50395	Rab GDP dissociation inhibitor beta
3.74943151901974	G6PD	0.740519999340177	LFYLALPPTVYEAVTK	E7EUI8	Glucose-6-phosphate 1-dehydrogenase
9.43650485970957	AHCY	0.734473958797753	ESLIDGIK	P23526	Adenosylhomocysteinase
3.06001071224553	HK1	0.733359722513705	TTVGVDGSLYK	P19367	Hexokinase-1
4.74131899572426	VAT1	0.733099678531289	VVTYGMANLLTGPK	Q99536	Synaptic vesicle membrane protein VAT-1 homolog
2.73378924692049	ALDH4A1	0.732181608304381	SAFEYGGQK	P30038	Delta-1-pyrroline-5-carboxylate dehydrogenase, mitochondrial
5.53425654989478	RPN1	0.731204197928309	VTAEVVLAHLGGGSTSR	P04843	Dolichyl-diphosphooligosaccharide--protein glycosyltransferase subunit 1
8.06218687409153	TUBA1B	0.729665362462401	EIIDLVLDR	Q71U36	Tubulin alpha-1B chain;Tubulin alpha-1A chain
5.99718119930751	CAPZA1	0.728354943171144	FITHAPPGEFNEVFNDVR	P52907	F-actin-capping protein subunit alpha-1
4.27191494722127	RPL5	0.727602856233716	VGLTNYAAAYCTGLLLAR	A0A2R8Y6J3	60S ribosomal protein L5
6.38770822479271	FLOT2	0.727405972406268	QVLLAQAEAEK	E7EMK3	Flotillin-2
3.30894788406568	CFH	0.723359153792262	SIDVACHPGYALPK	P08603	Complement factor H
3.88501357738863	PGM1	0.721002971567213	QEATLVVGGDGR	P36871	Phosphoglucomutase-1
7.09549622392654	RPL3	0.720331894978881	IGQGYLIK	P39023	60S ribosomal protein L3
5.83833895478725	COMT	0.715310754720122	VTLVVGASQDIIPQLK	P21964	Catechol O-methyltransferase
5.39794790106699	ENPP6	0.712315965071321	SDYISDEALESLPGFK	Q6UWR7	Ectonucleotide pyrophosphatase/phosphodiesterase family member 6
7.78491740582283	TUBA1B	0.709833293780684	AVFVDLEPTVIDEVR	Q71U36	Tubulin alpha-1B chain;Tubulin alpha-1A chain
2.34729832481565	F2	0.70670353770256	ELLESYIDGR	P00734	Prothrombin;Activation peptide fragment 1;Activation peptide fragment 2;Thrombin light chain;Thrombin heavy chain
5.82073983211584	IMPA1	0.706099186092615	SSPVDLVTATDQK	H0YBL1	Inositol monophosphatase 1
5.71983609319712	SPTAN1	0.705140942335129	GDSLDSVEALIK	Q13813	Spectrin alpha chain, non-erythrocytic 1
3.28664946488415	LAP3	0.702668603137135	GLVLGIYSK	P28838	Cytosol aminopeptidase
3.65826102542056	PLEC	0.701106615923345	NLVDNITGQR	A0A8I5KSD5	Plectin
5.65835255598282	DPYSL2	0.701001418754458	ILDLGITGPEGHVLSRPEEVEAEAVNR	A0A1C7CYX9	Dihydropyrimidinase-related protein 2
1.80740645566086	GFAP	0.700112398713827	LADVYQAELR	A0A1X7SBR3	Glial fibrillary acidic protein
4.26746262014622	SAE1	0.698789088334888	NLILAGVK	M0QX65	SUMO-activating enzyme subunit 1;SUMO-activating enzyme subunit 1, N-terminally processed
1.80110946003114	NEFM	0.698024386167526	VEEHEETFEEK	P07197	Neurofilament medium polypeptide
2.52106394546707	CA1	0.697797845304012	NGPEQWSK	P00915	Carbonic anhydrase 1
3.3755323177277	MAP1B	0.697701142728329	ESSPLYSPTFSDSTSAVK	P46821	Microtubule-associated protein 1B;MAP1B heavy chain;MAP1 light chain LC1
2.24197011771397	NAMPT	0.696509154886007	GVSSQETAGIGASAHLVNFK	P43490	Nicotinamide phosphoribosyltransferase
2.51206971007012	MYH9	0.696294977143407	YEILTPNSIPK	A0A8I5KWT8	Myosin-9
2.82614578347637	CA2	0.694593054428697	ILNNGHAFNVEFDDSQDK	P00918	Carbonic anhydrase 2
3.93781019702005	ATP6V1A	0.694199101626873	AVETTAQSDNK	P38606	V-type proton ATPase catalytic subunit A
4.08738829823846	ANXA5	0.691965407412499	SIPAYLAETLYYAMK	P08758	Annexin A5;Annexin
2.67818441350238	PLEC	0.691406505880877	SLVPAAELLESR	A0A8I5KSD5	Plectin
2.19668509195052	ALDH2	0.691258013434708	LLCGGGIAADR	P05091	Aldehyde dehydrogenase, mitochondrial
3.07684745643971	FLNA	0.690334741771221	GLVEPVDVVDNADGTQTVNYVPSR	P21333	Filamin-A
5.71933040994222	TKT	0.690097278356552	ILATPPQEDAPSVDIANIR	P29401	Transketolase
4.68032625308126	MAPK1	0.689962832082529	GQVFDVGPR	P28482	Mitogen-activated protein kinase 1
3.05867920373358	CKB	0.687806657329202	GTGGVDTAAVGGVFDVSNADR	P12277	Creatine kinase B-type
5.09231131725447	WARS	0.686175791546702	AAAGEDYK	P23381	Tryptophan--tRNA ligase, cytoplasmic;T1-TrpRS;T2-TrpRS
2.77946974202988	RPL18	0.684591060876846	TNSTFNQVVLK	G3V203	60S ribosomal protein L18
7.89397768306993	NARS	0.684113193303347	IFDSEEILAGYK	O43776	Asparagine--tRNA ligase, cytoplasmic
1.5898833920958	FLNC	0.683146446943283	QAPSIATIGSTCDLNLK	Q14315	Filamin-C
5.12622376641164	NNT	0.68298729211092	APMVNPTLGVHEADLLK	Q13423	NAD(P) transhydrogenase, mitochondrial
2.78765042768828	RUVBL2	0.681350949406624	LLIVSTTPYSEK	Q9Y230	RuvB-like 2
5.35384867209928	PSMC1	0.681156769918744	VVGSELIQK	P62191	26S protease regulatory subunit 4
3.52022399268976	MAP4	0.680680588632822	TAGPIASAQK	A0A804HKE7	Microtubule-associated protein;Microtubule-associated protein 4
6.8721980838314	CCT6A	0.678743115160614	IITEGFEAAK	P40227	T-complex protein 1 subunit zeta
2.08995771893593	MYH9	0.678366883192211	DLGEELEALK	A0A8I5KWT8	Myosin-9;Myosin-11
2.85045671774388	SFXN1	0.675607390329242	NILLTNEQLESAR	Q9H9B4	Sideroflexin-1
1.75135971525514	TYMP	0.674502267688513	DVTATVDSLPLITASILSK	P19971	Thymidine phosphorylase
5.04885940270707	RPL28	0.674159946851432	GVVVVIK	H0YKD8	60S ribosomal protein L28
2.11395482887083	GFAP	0.673854702711105	VDFSLAGALNAGFK	A0A1X7SBR3	Glial fibrillary acidic protein
8.47317179492825	HSP90AB1	0.673086195066571	HFSVEGQLEFR	P08238	Heat shock protein HSP 90-beta;Putative heat shock protein HSP 90-beta-3;Heat shock protein HSP 90-alpha;Heat shock protein HSP 90-alpha A2;Putative heat shock protein HSP 90-alpha A4
5.28251735173759	CCT8	0.672956265509129	QYGNEVFLAK	P50990	T-complex protein 1 subunit theta
7.5545722618871	TPI1	0.669828191027045	VPADTEVVCAPPTAYIDFAR	P60174	Triosephosphate isomerase
2.57323692207255	SERPINA1	0.666678232699633	FLENEDR	A0A024R6I7	Alpha-1-antitrypsin;Short peptide from AAT
4.1866878488231	GAPDH	0.666657557338476	GALQNIIPASTGAAK	P04406	Glyceraldehyde-3-phosphate dehydrogenase
4.84805636456376	MAP1B	0.665932233631611	TSDVGGYYYEK	P46821	Microtubule-associated protein 1B;MAP1B heavy chain;MAP1 light chain LC1
4.83279330720621	GANAB	0.662421102449298	SLLLSVNAR	Q14697	Neutral alpha-glucosidase AB
8.85665752494444	NPEPPS	0.656194666074589	KPYPDDENLVEVK	P55786	Puromycin-sensitive aminopeptidase;Puromycin-sensitive aminopeptidase-like protein
5.20671637813618	FLOT1	0.65460373274982	LPQVAEEISGPLTSANK	O75955	Flotillin-1
3.15213923094914	NES	0.65379129126668	TLLEAENSR	P48681	Nestin
7.69113218181807	WDR1	0.653634047321975	GPVTDVAYSHDGAFLAVCDASK	A0A8V8TNT7	WD repeat-containing protein 1
3.46444737144127	ANXA5	0.652931103482842	NFATSLYSMIK	P08758	Annexin A5;Annexin
2.83601132024922	C3	0.650602863356471	EYVLPSFEVIVEPTEK	P01024	Complement C3;Complement C3 beta chain;C3-beta-c;Complement C3 alpha chain;C3a anaphylatoxin;Acylation stimulating protein;Complement C3b alpha chain;Complement C3c alpha chain fragment 1;Complement C3dg fragment;Complement C3g fragment;Complement C3d fragment;Complement C3f fragment;Complement C3c alpha chain fragment 2
5.75166174227653	ENO1	0.64876943230629	GNPTVEVDLFTSK	P06733	Alpha-enolase;Enolase
2.34785888559945	MYH9	0.647970505431295	IAQLEEQLDNETK	A0A8I5KWT8	Myosin-9
5.32231743336472	ACTN4	0.647478114441037	ETTDTDTADQVIASFK	O43707	Alpha-actinin-4
1.75050626009645	IQGAP1	0.646266440302134	EDSNLTLQEK	P46940	Ras GTPase-activating-like protein IQGAP1
3.27211251014373	PLEC	0.642652551084757	AQAQAAAEK	A0A8I5KSD5	Plectin
3.88313701445841	VCL	0.641613664850593	NQGIEEALK	P18206	Vinculin
3.65216936785717	CBR1	0.639476754143834	FHQLDIDDLQSIR	P16152	Carbonyl reductase [NADPH] 1;Carbonyl reductase [NADPH] 3
3.81170413256929	HNRNPA2B1	0.636815222725272	DYFEEYGK	P22626	Heterogeneous nuclear ribonucleoproteins A2/B1
9.60273570437862	RTCB	0.635919142508646	NVTDVVNTCHDAGISK	Q9Y3I0	tRNA-splicing ligase RtcB homolog
3.16205116268443	HBB	0.633700615912676	KVLGAFSDGLAHLDNLK	P68871	Hemoglobin subunit delta;Hemoglobin subunit beta;LVV-hemorphin-7;Spinorphin
3.69129180916116	PSAP	0.630549091100693	SLPCDICK	P07602	Prosaposin;Saposin-A;Saposin-B-Val;Saposin-B;Saposin-C;Saposin-D
1.92996912243483	ALDH1L1	0.628689714707434	LQAGTVFVNTYNK	O75891	Cytosolic 10-formyltetrahydrofolate dehydrogenase
5.07365917099936	ALDOC	0.624169440381229	QVLFSADDR	P09972	Fructose-bisphosphate aldolase C;Fructose-bisphosphate aldolase
2.11648164963139	TNC	0.619190546125174	AVDIPGLEAATPYR	P24821	Tenascin
3.13309075473092	ATP1A1	0.617891106382012	GIVVYTGDR	P05023	Sodium/potassium-transporting ATPase subunit alpha-1
7.3786135191491	PPP1CB	0.617813670635223	AHQVVEDGYEFFAK	P62140	Serine/threonine-protein phosphatase PP1-beta catalytic subunit;Serine/threonine-protein phosphatase;Serine/threonine-protein phosphatase PP1-gamma catalytic subunit;Serine/threonine-protein phosphatase PP1-alpha catalytic subunit
4.70926791414588	LDHB	0.617103534191847	IVADKDYSVTANSK	A0A5F9ZHM4	L-lactate dehydrogenase B chain;L-lactate dehydrogenase
4.07094055996302	ETFA	0.616562922205776	AAVDAGFVPNDMQVGQTGK	P13804	Electron transfer flavoprotein subunit alpha, mitochondrial
4.4481991269343	PYGB	0.616477318573743	IHSEIVK	P11216	Glycogen phosphorylase, brain form
5.24067950640161	PSMD11	0.61290020904853	SLADFEK	O00231	26S proteasome non-ATPase regulatory subunit 11
4.44255234822468	CTSD	0.612854139506817	QPGITFIAAK	F8W787	Cathepsin D;Cathepsin D light chain;Cathepsin D heavy chain
2.41761996979635	PHGDH	0.612777873314917	VTADVINAAEK	A0A286YF22	D-3-phosphoglycerate dehydrogenase
2.63999024676732	ITGB1	0.61146653033793	GEVFNELVGK	H7C4K3	Integrin beta;Integrin beta-1
2.38222405107024	HSPB1	0.611023304983974	LFDQAFGLPR	P04792	Heat shock protein beta-1
3.98660558456101	ANP32E	0.610487401857972	CPNLTYLNLSGNK	Q9BTT0	Acidic leucine-rich nuclear phosphoprotein 32 family member E
2.22448936744113	CKAP4	0.604970658197999	VQSLQATFGTFESILR	Q07065	Cytoskeleton-associated protein 4
2.00495937781741	PSAT1	0.604430716019124	IINNTENLVR	Q9Y617	Phosphoserine aminotransferase
3.66093587282151	VDAC1	0.600826574862003	AVPPTYADLGK	P21796	Voltage-dependent anion-selective channel protein 1
2.13783532987922	ATP1A1	0.596612228453159	SPDFTNENPLETR	P05023	Sodium/potassium-transporting ATPase subunit alpha-1
3.20815307527455	TXNL1	0.595328645221889	FQNVNSVTIFVQSNQGEEETTR	O43396	Thioredoxin-like protein 1
3.8477802590546	PPP2R1A	0.595055180601776	VLAMSGDPNYLHR	P30153	Serine/threonine-protein phosphatase 2A 65 kDa regulatory subunit A alpha isoform
5.47638121554039	PLEC	0.5947918523103	AHEEQLK	A0A8I5KSD5	Plectin
3.42293009896468	MSN	0.59416172504425	LFFLQVK	P26038	Moesin;Ezrin;Radixin
6.10388137584791	ACTN4	0.593729760218412	QLEAIDQLHLEYAK	O43707	Alpha-actinin-4
6.24044330333679	SUCLG1	0.590598827321082	QHLYVDK	P53597	Succinyl-CoA ligase [ADP/GDP-forming] subunit alpha, mitochondrial
3.97607907797188	VCL	0.587513607367873	IPTISTQLK	P18206	Vinculin
4.60957034357043	LPP	0.586775290593505	GQPFYAVEK	Q93052	Lipoma-preferred partner
4.80689570503437	CLTC	0.586579183489084	GQCDLELINVCNENSLFK	Q00610	Clathrin heavy chain 1;Clathrin heavy chain
2.27568711527499	CAST	0.586300342297182	QAEPELDLR	A0A6Q8PH20	Calpastatin
4.42158956333128	AP2B1	0.584617271181196	DIPNENELQFQIK	P63010	AP-2 complex subunit beta
7.92931923971535	HSP90AB1	0.582531927525997	SLTNDWEDHLAVK	P08238	Heat shock protein HSP 90-beta;Heat shock protein HSP 90-alpha
4.3612645017994	EPB41L2	0.579017074545845	GLSPAQADSQFLENAK	O43491	Band 4.1-like protein 2
2.75130855059065	PEBP1	0.578530864417553	GNDISSGTVLSDYVGSGPPK	P30086	Phosphatidylethanolamine-binding protein 1;Hippocampal cholinergic neurostimulating peptide
7.62892792462183	TUBB3	0.577043850859627	GHYTEGAELVDSVLDVVR	Q13885	Tubulin beta-3 chain;Tubulin beta chain;Tubulin beta-4B chain;Tubulin beta-2A chain;Tubulin beta-2B chain
6.4629069523941	ARF5	0.575958207249641	VQESADELQK	C9J1Z8	ADP-ribosylation factor 5
6.14596855696309	VCP	0.575074231624603	LIVDEAINEDNSVVSLSQPK	P55072	Transitional endoplasmic reticulum ATPase
1.41488664067639	FLNC	0.574027524888515	AFGPGLEGGLVNK	Q14315	Filamin-C
2.72435695437964	CNDP2	0.572907590121031	TGQEIPVNVR	Q96KP4	Cytosolic non-specific dipeptidase
1.4278692991832	GLUL	0.572632186277769	LTGFHETSNINDFSAGVANR	P15104	Glutamine synthetase
2.99267664209103	ATP5A1	0.571902082581073	EAYPGDVFYLHSR	P25705	ATP synthase subunit alpha, mitochondrial
4.68924767437272	VCL	0.570236311107874	ILGAVAK	P18206	Vinculin
2.94843614589732	ACTN1	0.570046523585916	LAILGIHNEVSK	P12814	Alpha-actinin-1
6.3141127685329	PCBP1	0.568529334664345	LVVPATQCGSLIGK	Q15365	Poly(rC)-binding protein 1
5.71411098716316	LMNB2	0.56753436177969	QVLEGEEIAYK	Q03252	Lamin-B2
7.00714480077203	MAT2A	0.566106132464483	VACETVAK	P31153	S-adenosylmethionine synthase isoform type-2
4.18408625277261	ACADVL	0.564061151072383	ELSGLGSALK	P49748	Very long-chain specific acyl-CoA dehydrogenase, mitochondrial
4.3884619903272	UGP2	0.563090530782938	GLPDNISSVLNK	A0A7I2YQ74	UTP--glucose-1-phosphate uridylyltransferase
2.5644435684835	TUFM	0.561267019808292	EHLLLAR	P49411	Elongation factor Tu, mitochondrial
6.77481838874255	STIP1	0.560247379634529	DPQALSEHLK	P31948	Stress-induced-phosphoprotein 1
2.18647426619465	HP	0.558427524380386	VMPICLPSK	P00738	Haptoglobin;Haptoglobin alpha chain;Haptoglobin beta chain;Haptoglobin-related protein
1.82168695209691	SERPINA3	0.55834573879838	NLAVSQVVHK	P01011	Alpha-1-antichymotrypsin;Alpha-1-antichymotrypsin His-Pro-less
1.83525220753166	NAMPT	0.557788490876555	KFPVTENSK	P43490	Nicotinamide phosphoribosyltransferase
2.81298966649726	PLIN3	0.553868792951107	TLTAAAVSGAQPILSK	O60664	Perilipin-3
1.75294608600841	CBR1	0.553584801778197	SSGIHVALVTGGNK	P16152	Carbonyl reductase [NADPH] 1
1.8327071415895	CALD1	0.55276412665844	YEIEETETVTK	E9PGZ1	Caldesmon
2.67293717814127	SPTAN1	0.547720550745726	LDETGNLMISEGHFASETIR	Q13813	Spectrin alpha chain, non-erythrocytic 1
3.75077358925028	MDH2	0.546778083220124	GYLGPEQLPDCLK	P40926	Malate dehydrogenase, mitochondrial
3.0077605956399	RPN2	0.541959492862225	LQVTNVLSQPLTQATVK	P04844	Dolichyl-diphosphooligosaccharide--protein glycosyltransferase subunit 2
6.11736196186233	HNRNPA2B1	0.53916980791837	NYYEQWGK	P22626	Heterogeneous nuclear ribonucleoproteins A2/B1
4.9343169498887	SSBP1	0.539000548422337	DVAYQYVK	Q04837	Single-stranded DNA-binding protein, mitochondrial
3.61634575356183	UQCRH	0.53671954087913	EQCEQLEK	P07919	Cytochrome b-c1 complex subunit 6, mitochondrial;Cytochrome b-c1 complex subunit 6
5.92547297594351	GSTP1	0.53593516740948	ALPGQLKPFETLLSQNQGGK	P09211	Glutathione S-transferase P
4.31834255156287	CTNNB1	0.534895824937848	NLSDAATK	P35222	Catenin beta-1
3.42775415281826	FHL1	0.531329262256622	FTAVEDQYYCVDCYK	Q5JXI8	Four and a half LIM domains protein 1
5.87099052865055	WDR1	0.531127868592739	FATASADGQIYIYDGK	A0A8V8TNT7	WD repeat-containing protein 1
6.14536526884692	EIF5A	0.529650279507041	VHLVGIDIFTGK	I3L397	Eukaryotic translation initiation factor 5A;Eukaryotic translation initiation factor 5A-1;Eukaryotic translation initiation factor 5A-1-like;Eukaryotic translation initiation factor 5A-2
2.04882692174312	IGLL5	0.529068318754434	TVAPTECS	A0A0B4J231	Immunoglobulin lambda-like polypeptide 5;Ig lambda-1 chain C regions
6.77686553134427	ACTR1A	0.528956307587214	AGFAGDQIPK	P61163	Alpha-centractin;Beta-centractin
4.71243825256427	NME1-NME2	0.524110774323344	TFIAIKPDGVQR	Q32Q12	Nucleoside diphosphate kinase;Nucleoside diphosphate kinase B;Nucleoside diphosphate kinase A
3.32917985138014	C14orf166	0.523946451209485	LLHIEELR	Q9Y224	UPF0568 protein C14orf166
6.04758194180921	CFL2	0.523771557584405	YALYDATYETK	P23528	Cofilin-2;Cofilin-1
1.48072311868105	FLNB	0.523548928042874	HIPGSPFTAK	O75369	Filamin-B;Filamin-C
5.05054318823598	IMMT	0.523123526573181	SEFEQNLSEK	Q16891	MICOS complex subunit MIC60
3.25521140477209	FLNA	0.522953226789832	VTVLFAGQHIAK	P21333	Filamin-A
3.51328818799813	PRDX2	0.522065673023462	RLSEDYGVLK	P32119	Peroxiredoxin-2
1.28403627442852	A2M	0.521960230544209	VTAAPQSVCALR	P01023	Alpha-2-macroglobulin
3.4764602471574	CDC42	0.521502489224076	TPFLLVGTQIDLR	P60953	Cell division control protein 42 homolog
2.87125494279147	OCIAD1	0.520739898830652	SVPLAATSMLITQGLISK	Q9NX40	OCIA domain-containing protein 1
5.1166187991169	GNAI2	0.519805043563247	IIHEDGYSEEECR	P04899	Guanine nucleotide-binding protein G(i) subunit alpha-2
2.47987151728164	ATP2B4	0.51917770318687	QVVAVTGDGTNDGPALK	P23634	Plasma membrane calcium-transporting ATPase 4;Plasma membrane calcium-transporting ATPase 1;Plasma membrane calcium-transporting ATPase 2;Plasma membrane calcium-transporting ATPase 3
2.12578421430001	APOE	0.518899612873793	AATVGSLAGQPLQER	P02649	Apolipoprotein E
2.3076038641771	SURF4	0.517072480544448	QYLPHVAR	Q5T8U5	Surfeit locus protein 4
3.2727812226259	ACAA2	0.516083917021751	SLDLDISK	P42765	3-ketoacyl-CoA thiolase, mitochondrial
1.33805886999196	TPM1	0.515875644795597	ETAEADVASLNR	H0YKJ4
1.42888868179126	NES	0.514870912581682	ALEEQNELLSAELGGLR	P48681	Nestin
3.2735314311092	TLN1	0.514437826350331	ILAQATSDLVNAIK	Q9Y490	Talin-1
1.51906297269173	SERPING1	0.513025535270572	DFTCVHQALK	A0A7I2V2D2	Plasma protease C1 inhibitor
4.60579763415666	CCT6A	0.512260644097114	AQLGVQAFADALLIIPK	P40227	T-complex protein 1 subunit zeta
1.87621149900201	GBE1	0.511763109173626	VALILQNVDLPN	E9PGM4	1,4-alpha-glucan-branching enzyme
1.58867150198914	GLUD1	0.510718054696918	HGGTIPIVPTAEFQDR	P00367	Glutamate dehydrogenase 1, mitochondrial
2.25507998860493	TF	0.510388605482876	ADRDQYELLCLDNTR	P02787	Serotransferrin
1.89577893024616	COL6A3	0.509760742657818	SSGIVSLGVGDR	P12111	Collagen alpha-3(VI) chain
3.8482094443184	ADD1	0.509542569518089	TLASAGGPDNLVLLNPEK	E7EV99	Alpha-adducin
2.29692806657483	LGALS1	0.509366004168987	ACGLVASNLNLKPGECLR	P09382	Galectin-1
1.53362843733639	GFAP	0.508931354060769	ETSLDTK	A0A1X7SBR3	Glial fibrillary acidic protein
3.40356593330319	HSPA9	0.507600658386946	GAVVGIDLGTTNSCVAVMEGK	P38646	Stress-70 protein, mitochondrial
1.73891465942564	CYB5B	0.504124779487029	GQEVETSVTYYR	A0A8I5KX20	Cytochrome b5 type B
1.1487363429138	TPPP	0.501522105559707	VDLVDESGYVSGYK	O94811	Tubulin polymerization-promoting protein
2.51651519912835	PDIA6	0.501427669124678	TGEAIVDAALSALR	Q15084	Protein disulfide-isomerase A6
1.41852357596276	CNP	0.501094195246696	ILVLDDTNHER	P09543	2,3-cyclic-nucleotide 3-phosphodiesterase
6.84711666323046	PGK1	0.498935405164957	VSHVSTGGGASLELLEGK	P00558	Phosphoglycerate kinase 1;Phosphoglycerate kinase 2
5.64403650339522	H2AFX	0.497831944096833	HLQLAIR	P16104	Histone H2AX;Histone H2A type 1-A;Histone H2A.V;Histone H2A.Z;Histone H2A;Histone H2A type 1-J;Histone H2A type 1-H;Histone H2A.J;Histone H2A type 2-C;Histone H2A type 1-C;Histone H2A type 3;Histone H2A type 2-A;Histone H2A type 1-D;Histone H2A type 1;Histone H2A type 1-B/E
4.88468809940728	RPL7A	0.496991919726133	NFGIGQDIQPK	P62424	60S ribosomal protein L7a
1.61289031735133	CLIC1	0.496264854818583	NSNPALNDNLEK	O00299	Chloride intracellular channel protein 1
4.00229365817686	VAPB	0.496216549538076	VEQVLSLEPQHELK	O95292	Vesicle-associated membrane protein-associated protein B/C
3.16494327169989	PEBP1	0.495829627290368	APVAGTCYQAEWDDYVPK	P30086	Phosphatidylethanolamine-binding protein 1;Hippocampal cholinergic neurostimulating peptide
2.8842800218505	PGM1	0.495787110924721	SGEHDFGAAFDGDGDR	P36871	Phosphoglucomutase-1
1.1294501913293	CA1	0.493844455480576	ESISVSSEQLAQFR	P00915	Carbonic anhydrase 1
1.97808326290797	LMAN2	0.493572986125946	LVPGPVFGSK	Q12907	Vesicular integral-membrane protein VIP36
4.44227503834969	XRCC5	0.493499563960358	TDTLEDLFPTTK	P13010	X-ray repair cross-complementing protein 5
3.03496010320467	RPL35A	0.492245526239276	EHTALLK	C9K025	60S ribosomal protein L35a
2.83049910544743	HSD17B12	0.491648825630546	GVFVQSVLPYFVATK	Q53GQ0	Very-long-chain 3-oxoacyl-CoA reductase
2.90746338679728	CAMK2D	0.491533625198645	FYFENALSK	A0A8V8TPK3	Calcium/calmodulin-dependent protein kinase type II subunit delta
3.14281047552562	SET	0.490179787669331	VEVTEFEDIK	A0A8I5KS71	Protein SET;Protein SETSIP
0.845045016030712	C9	0.488020515441895	LSPIYNLVPVK	A0A8Q3SI37	Complement component C9;Complement component C9a;Complement component C9b
1.81514971860177	NPM1	0.488011100143194	GPSSVEDIK	A0A7I2V5S2	Nucleophosmin
2.59179924438219	DYNC1H1	0.486308555677533	YATLATVSR	Q14204	Cytoplasmic dynein 1 heavy chain 1
2.93727764688794	RPS16	0.486301975604147	ALVAYYQK	M0R210	40S ribosomal protein S16
6.56637606640266	NME1-NME2	0.485129139199853	GDFCIQVGR	Q32Q12	Nucleoside diphosphate kinase;Nucleoside diphosphate kinase B;Putative nucleoside diphosphate kinase;Nucleoside diphosphate kinase A
3.33496199421396	TUFM	0.484184993803501	GEETPVIVGSALCALEGR	P49411	Elongation factor Tu, mitochondrial
3.25163893615616	SLC3A2	0.482264314033091	LEPHEGLLLR	F5GZS6	4F2 cell-surface antigen heavy chain
2.48002355174444	CYCS	0.481691107922234	TGQAPGYSYTAANK	C9JFR7	Cytochrome c
3.31826595864881	PRKDC	0.476154807582498	LLALNSLYSPK	P78527	DNA-dependent protein kinase catalytic subunit
3.42637670927464	TUBB	0.474470702931285	LHFFMPGFAPLTSR	Q13885	Tubulin beta chain;Tubulin beta-8 chain-like protein LOC260334;Tubulin beta-4B chain;Tubulin beta-8 chain;Tubulin beta-2A chain;Tubulin beta-2B chain;Tubulin beta-4A chain;Tubulin beta-6 chain
2.36494173022085	MAPRE1	0.473457153886557	NIELICQENEGENDPVLQR	Q15691	Microtubule-associated protein RP/EB family member 1
0.991013316380882	IGKV A18	0.47344491481781	FSGSGSGTDFTLK	A2NJV5	Ig kappa chain V-II region RPMI 6410;Ig kappa chain V-II region FR;Ig kappa chain V-II region Cum
3.69243259592761	DPP3	0.469216244760901	GEFEGFVAVVNK	Q9NY33	Dipeptidyl peptidase 3
4.0989633890509	HSPA1B	0.468714156001806	AQIHDLVLVGGSTR	A0A0G2JIW1	Heat shock 70 kDa protein 1B;Heat shock 70 kDa protein 1A
3.10736744994567	ATP2B4	0.468553071428323	IDESSLTGESDHVK	P23634	Plasma membrane calcium-transporting ATPase 4;Plasma membrane calcium-transporting ATPase 1
2.39599694492413	PEBP1	0.468339093215764	NRPTSISWDGLDSGK	P30086	Phosphatidylethanolamine-binding protein 1;Hippocampal cholinergic neurostimulating peptide
1.99159142980928	CKB	0.466904528997838	RGTGGVDTAAVGGVFDVSNADR	P12277	Creatine kinase B-type
1.98474297275827	NES	0.465774254221469	QQLAHLK	P48681	Nestin
1.21869078085238	IGHG3	0.465206373296678	TPLGDTTHTCPR	A0A286YES1	Ig gamma-3 chain C region
1.82395843827559	LDHA	0.46482498049736	FIIPNVVK	P00338	L-lactate dehydrogenase A chain
5.25566481576048	ANXA6	0.464394189044833	SLEDALSSDTSGHFR	P08133	Annexin A6;Annexin
3.29264558692919	PRDX1	0.46367821469903	LVQAFQFTDK	Q06830	Peroxiredoxin-1
3.28949076333899	CNDP2	0.462776275794022	YNYIEGTK	Q96KP4	Cytosolic non-specific dipeptidase
1.55344268386064	CKB	0.459315148368478	LEQGQAIDDLMPAQK	P12277	Creatine kinase B-type
2.8099162672008	QKI	0.457207254320383	LLDEEISR	Q96PU8	Protein quaking
3.11382970671518	AP2S1	0.456291764508933	LIEEVHAVVTVR	M0QZ21	AP-2 complex subunit sigma
3.23508792844514	RPS5	0.454243633896112	TIAECLADELINAAK	M0R0F0	40S ribosomal protein S5;40S ribosomal protein S5, N-terminally processed
1.3015781002847	IGKC	0.452777509391308	SGTASVVCLLNNFYPR	P01834	Ig kappa chain C region
1.68376481440713	ANK2	0.452205593138933	GSSVDSATK	Q01484	Ankyrin-2
3.1011153326227	COMT	0.450360590592027	YLPDTLLLEECGLLR	P21964	Catechol O-methyltransferase
1.72317996589506	SERPINA1	0.449943830259144	ITPNLAEFAFSLYR	A0A024R6I7	Alpha-1-antitrypsin;Short peptide from AAT
1.67800045115388	ARHGDIB	0.449656514450908	YVQHTYR	F5H3P3	Rho GDP-dissociation inhibitor 2
1.12119995656848	NES	0.446651743352413	LELQFPR	P48681	Nestin
3.93749809820945	HNRNPU	0.446100173518062	KAVVVCPK	Q00839	Heterogeneous nuclear ribonucleoprotein U
1.56926839884794	F13A1	0.443959794566035	LALETALMYGAK	P00488	Coagulation factor XIII A chain
1.48671153063119	CLIC1	0.443670154362917	GFTIPEAFR	O00299	Chloride intracellular channel protein 1
2.36510674592379	DPYSL3	0.442702614143491	NHQSAAEYNIFEGMELR	Q14195	Dihydropyrimidinase-related protein 3
1.58517535291593	STOM	0.44067471884191	NSTIVFPLPIDMLQGIIGAK	P27105	Erythrocyte band 7 integral membrane protein
2.26476549792141	LAP3	0.440194696933031	LNLPINIIGLAPLCENMPSGK	P28838	Cytosol aminopeptidase
1.45452639450961	APOD	0.439662227174267	NILTSNNIDVK	C9JF17	Apolipoprotein D
3.79050535771954	ILF3	0.438316397368908	AYAALAALEK	Q12906	Interleukin enhancer-binding factor 3
2.28870377157403	SSR1	0.437466514855623	FLVGFTNK	C9J3L8	Translocon-associated protein subunit alpha
3.96703402017765	ALDOA	0.436297836713493	RLQSIGTENTEENR	P04075	Fructose-bisphosphate aldolase A;Fructose-bisphosphate aldolase
3.38860426603114	RALY	0.435462716221809	VFIGNLNTALVK	Q5QPL9	RNA-binding protein Raly
2.53066112631073	PRDX3	0.435288590937853	DYGVLLEGSGLALR	P30048	Thioredoxin-dependent peroxide reductase, mitochondrial
2.40734705349858	DDX17	0.43514095172286	STCIYGGAPK	A0A5H1ZRQ2	Probable ATP-dependent RNA helicase DDX17;Probable ATP-dependent RNA helicase DDX5
2.85373647372853	PABPC1	0.432097911741585	SLGYAYVNFQQPADAER	P11940	Polyadenylate-binding protein 1;Polyadenylate-binding protein;Polyadenylate-binding protein 4
3.71623500113977	UBA1	0.431514746136963	AAVATFLQSVQVPEFTPK	P22314	Ubiquitin-like modifier-activating enzyme 1
3.20934041784599	SPTAN1	0.430806322395802	HQAFEAEVQANSGAIVK	Q13813	Spectrin alpha chain, non-erythrocytic 1
3.83570925477293	DPYSL2	0.430760368146002	IAVGSDADLVIWDPDSVK	A0A1C7CYX9	Dihydropyrimidinase-related protein 2
2.12554785826775	PHGDH	0.429205930605531	ILQDGGLQVVEK	A0A286YF22	D-3-phosphoglycerate dehydrogenase
1.10416590822867	HBA1	0.4287124754861	FLASVSTVLTSK	P69905	Hemoglobin subunit alpha
2.39783038812508	HSPA9	0.427606264967471	DAGQISGLNVLR	P38646	Stress-70 protein, mitochondrial
3.5824918870145	EEF2	0.425326981022954	GGGQIIPTAR	P13639	Elongation factor 2;116 kDa U5 small nuclear ribonucleoprotein component
2.07352749283138	HSP90B1	0.425050675868988	LISLTDENALSGNEELTVK	P14625	Endoplasmin
1.05359178923702	C1QC	0.424879408627748	QTHQPPAPNSLIR	A0A8Q3SIZ0	Complement C1q subcomponent subunit C
5.97793363216388	SEPT7	0.424614269006997	ADTLTPEECQQFK	Q16181	Septin-7
1.70018127241019	C5	0.42424326017499	FQNSAILTIQPK	P01031	Complement C5;Complement C5 beta chain;Complement C5 alpha chain;C5a anaphylatoxin;Complement C5 alpha chain
2.2446917191734	A2M	0.424094051122665	YDVENCLANK	P01023	Alpha-2-macroglobulin
2.61631343256932	UQCRC2	0.421763684786856	ATAAPAGAPPQPQDLEFTK	P22695	Cytochrome b-c1 complex subunit 2, mitochondrial
5.46817558184496	RPLP2	0.420818124711513	LASVPAGGAVAVSAAPGSAAPAAGSAPAAAEEK	P05387	60S acidic ribosomal protein P2
3.54570869395241	COPB1	0.419030373962596	YEAAGTLVTLSSAPTAIK	P53618	Coatomer subunit beta
1.29097259964479	KHSRP	0.418546789884567	VQISPDSGGLPER	M0R0C6	Far upstream element-binding protein 2
5.97391049363873	HSP90AB1	0.417012838134542	YIDQEELNK	P08238	Heat shock protein HSP 90-beta;Heat shock protein HSP 90-alpha;Heat shock protein HSP 90-alpha A2;Putative heat shock protein HSP 90-beta 2
2.63465829610042	DYNC1H1	0.416693670069799	DYIPVDQEELR	Q14204	Cytoplasmic dynein 1 heavy chain 1
2.41543758653861	LAP3	0.41623476203531	GSPNANEPPLVFVGK	P28838	Cytosol aminopeptidase
3.47001866607543	MTHFD1	0.4118276942987	VVGDVAYDEAK	A0A8V8TMA4	C-1-tetrahydrofolate synthase, cytoplasmic;Methylenetetrahydrofolate dehydrogenase;Methenyltetrahydrofolate cyclohydrolase;Formyltetrahydrofolate synthetase;C-1-tetrahydrofolate synthase, cytoplasmic, N-terminally processed
4.32835514307248	DUSP3	0.411153830587864	AADFIDQALAQK	P51452	Dual specificity protein phosphatase 3
2.35466970016988	PLEC	0.409864824265242	AQAEVEGLGK	A0A8I5KSD5	Plectin
3.34437985863194	DPYSL3	0.409659275040031	ISVGSDSDLVIWDPDAVK	Q14195	Dihydropyrimidinase-related protein 3
2.5436218158389	SEC14L2	0.409545140527189	GLLFSASK	B3KRD8	SEC14-like protein 2
1.56900333943985	UGP2	0.409095656871796	QELELSVK	A0A7I2YQ74	UTP--glucose-1-phosphate uridylyltransferase
3.87238741562765	DARS	0.408610078750644	GFVEIQTPK	P14868	Aspartate--tRNA ligase, cytoplasmic
2.9632887694715	KTN1	0.406508425623178	AQQSLELIQSK	Q86UP2	Kinectin
4.40434617722463	ACTC1	0.405175601318479	YPIEHGIITNWDDMEK	P68032	Actin, alpha cardiac muscle 1;Actin, aortic smooth muscle;Actin, gamma-enteric smooth muscle;Actin, alpha skeletal muscle
2.58826648370791	PAFAH1B2	0.403355780243874	IIVLGLLPR	P68402	Platelet-activating factor acetylhydrolase IB subunit beta
2.33112306702162	RPS20	0.402990447822958	TPVEPEVAIHR	P60866	40S ribosomal protein S20
3.5871058995051	ACTB	0.402836033236235	TTGIVMDSGDGVTHTVPIYEGYALPHAILR	P63261	Actin, cytoplasmic 1;Actin, cytoplasmic 1, N-terminally processed;Actin, cytoplasmic 2;Actin, cytoplasmic 2, N-terminally processed
3.85323224666684	GSS	0.402017441019416	GLALGIAK	P48637	Glutathione synthetase
1.99759401991643	PLEC	0.401608572527766	AQLEPVASPAK	A0A8I5KSD5	Plectin
2.504009806912	EEF2	0.401000585453585	FSVSPVVR	P13639	Elongation factor 2
1.54244780648568	PRDX6	0.398678817600012	LSILYPATTGR	P30041	Peroxiredoxin-6
8.80663720936633	DYNC1H1	0.398638617619872	YQVGVHYELTEEEK	Q14204	Cytoplasmic dynein 1 heavy chain 1
2.81707871812094	HIST1H4A	0.398278123675846	DNIQGITKPAIR	P62805	Histone H4
4.67026914474563	EEA1	0.397963064070791	AAQLATEIADIK	Q15075	Early endosome antigen 1
2.9927107764427	RPL32	0.397283576056361	FLVHNVK	D3YTB1	60S ribosomal protein L32
2.59561544950406	TCP1	0.395809762552381	YPVNSVNILK	P17987	T-complex protein 1 subunit alpha
6.40586007624256	CCT8	0.395161865931004	LVPGGGATEIELAK	P50990	T-complex protein 1 subunit theta
2.82053050077716	YWHAG	0.394265524484217	NVTELNEPLSNEER	P61981	14-3-3 protein gamma;14-3-3 protein gamma, N-terminally processed
2.95324695023738	WDR1	0.393482173234224	VFASLPQVER	A0A8V8TNT7	WD repeat-containing protein 1
3.8594639125334	PKM	0.392812846787274	IYVDDGLISLQVK	P14618	Pyruvate kinase;Pyruvate kinase PKM
3.34154575898134	MAP1B	0.392591667175293	NVDVEFFK	P46821	Microtubule-associated protein 1B;MAP1B heavy chain;MAP1 light chain LC1
2.7951980676753	ACTB	0.391638092324138	DLTDYLMK	P63261	Actin, cytoplasmic 1;Actin, cytoplasmic 1, N-terminally processed;Actin, cytoplasmic 2;Actin, cytoplasmic 2, N-terminally processed;Actin, alpha cardiac muscle 1;Actin, aortic smooth muscle;Actin, gamma-enteric smooth muscle;Actin, alpha skeletal muscle;Beta-actin-like protein 2
2.30470730563762	DLST	0.391061624139547	TPAFAESVTEGDVR	P36957	Dihydrolipoyllysine-residue succinyltransferase component of 2-oxoglutarate dehydrogenase complex, mitochondrial
0.856639369376588	COL6A1	0.390995255857706	VFSVAITPDHLEPR	P12109	Collagen alpha-1(VI) chain
1.85566557010852	HSD17B10	0.390587217733264	LVAGEMGQNEPDQGGQR	Q99714	3-hydroxyacyl-CoA dehydrogenase type-2
1.21791744239485	HSD17B12	0.390078568644822	GAILNISSGSGMLPVPLLTIYSATK	Q53GQ0	Very-long-chain 3-oxoacyl-CoA reductase
4.32004956145255	ANXA6	0.389788833074272	DAISGIGTDEK	P08133	Annexin A6;Annexin
3.14994482600225	YWHAZ	0.389464461989701	GIVDQSQQAYQEAFEISK	P63104	14-3-3 protein zeta/delta
2.03561815683145	KPNB1	0.388979658298194	VLANPGNSQVAR	Q14974	Importin subunit beta-1
1.70916915920334	SERPINA1	0.386213315278292	LQHLENELTHDIITK	A0A024R6I7	Alpha-1-antitrypsin;Short peptide from AAT
1.7277269050693	RUVBL1	0.38313676007092	AVLLAGPPGTGK	Q9Y265	RuvB-like 1
4.11545908121937	SRP14	0.38228259801399	KGTVEGFEPADNK	H0YLA2	Signal recognition particle 14 kDa protein
2.0631372696874	PLEC	0.382017851248383	ALAEEAK	A0A8I5KSD5	Plectin
2.34183604621326	ACADVL	0.38160676471889	VPSENVLGEVGSGFK	P49748	Very long-chain specific acyl-CoA dehydrogenase, mitochondrial
1.72048440303072	A2M	0.381518615502864	ATVLNYLPK	P01023	Alpha-2-macroglobulin;Pregnancy zone protein
1.48833708656722	IGHM	0.37863563708961	DVMQGTDEHVVCK	P01871	Ig mu chain C region
1.97226997370311	PLEC	0.377129378542304	LLDAQLSTGGIVDPSK	A0A8I5KSD5	Plectin
2.70611728450002	KPNB1	0.376203249301761	VAAGLQIK	Q14974	Importin subunit beta-1
4.02530232937541	CDC37	0.375621647201479	EGEEAGPGDPLLEAVPK	Q16543	Hsp90 co-chaperone Cdc37;Hsp90 co-chaperone Cdc37, N-terminally processed
3.23851479011444	ACLY	0.374771057628095	FGGALDAAAK	P53396	ATP-citrate synthase
1.14142826842884	PSAT1	0.373441442195326	ELLAVPDNYK	Q9Y617	Phosphoserine aminotransferase
3.28375191639493	RPS18	0.372983336634934	IAFAITAIK	P62269	40S ribosomal protein S18
1.27997845033243	BSG	0.37245268765837	FFVSSSQGR	A0A7P0TA85	Basigin
1.33020390774278	SERPINA1	0.372416196763515	SASLHLPK	A0A024R6I7	Alpha-1-antitrypsin;Short peptide from AAT
1.11087301624746	PSAT1	0.372317686676979	GVGISVLEMSHR	Q9Y617	Phosphoserine aminotransferase
1.93282002766455	ERLIN2	0.372238664701581	LLIAAQK	E5RHW4	Erlin-2;Erlin-1
1.19582274952738	PHGDH	0.371959349885583	GGIVDEGALLR	A0A286YF22	D-3-phosphoglycerate dehydrogenase
3.36373381078844	TKT	0.370685072243214	LGQSDPAPLQHQMDIYQK	P29401	Transketolase
1.90326936050011	PTBP1	0.368414388597012	IAIPGLAGAGNSVLLVSNLNPER	P26599	Polypyrimidine tract-binding protein 1
1.22144572935235	APOA1	0.368133694771677	AHVDALR	P02647	Apolipoprotein A-I;Proapolipoprotein A-I;Truncated apolipoprotein A-I
4.82383417912276	GAPDH	0.367147574754199	LISWYDNEFGYSNR	P04406	Glyceraldehyde-3-phosphate dehydrogenase
2.28235876623814	ENO1	0.366687357053161	KLNVTEQEK	P06733	Alpha-enolase;Enolase
1.53026498202327	PLEC	0.366142483215663	AGLVGPEFHEK	A0A8I5KSD5	Plectin
4.46061295164772	PGK1	0.365774544142187	ELNYFAK	P00558	Phosphoglycerate kinase 1
3.29050873694348	CLTC	0.365398206654936	VSQPIEGHAASFAQFK	Q00610	Clathrin heavy chain 1;Clathrin heavy chain
3.41732165422809	SYNCRIP	0.365346867963672	LFVGSIPK	O43390	Heterogeneous nuclear ribonucleoprotein R
1.49358343252149	TMSB4X	0.364253575354815	ETIEQEK	P62328	Thymosin beta-4;Hematopoietic system regulatory peptide;Thymosin beta-10
6.4549140324783	PAFAH1B1	0.362836055085063	TAPYVVTGSVDQTVK	A0A6Q8PFU3	Platelet-activating factor acetylhydrolase IB subunit alpha
3.46166267370619	DDX39B	0.360983840934932	GLAITFVSDENDAK	Q13838	Spliceosome RNA helicase DDX39B;ATP-dependent RNA helicase DDX39A
1.69426815860709	CBR1	0.360328053124249	GIGLAIVR	P16152	Carbonyl reductase [NADPH] 1
1.25374544402791	ACTN1	0.358676714450121	VLAVNQENEQLMEDYEK	P12814	Alpha-actinin-1
3.5162694508524	NME1-NME2	0.358044949173927	QHYIDLK	Q32Q12	Nucleoside diphosphate kinase;Nucleoside diphosphate kinase B;Putative nucleoside diphosphate kinase
2.12759744788242	CIRBP	0.357615292874834	GFGFVTFENIDDAK	Q14011	Cold-inducible RNA-binding protein
2.66839475920465	RPL24	0.35731120929122	VFQFLNAK	C9JXB8	60S ribosomal protein L24
2.37009968539078	ARHGAP1	0.356254281383008	AINPINTFTK	Q07960	Rho GTPase-activating protein 1
3.04451688138848	RPS2	0.356236846931279	SPYQEFTDHLVK	H0YEN5	40S ribosomal protein S2
1.31735764978609	FSCN1	0.355608532950282	YLAPSGPSGTLK	Q16658	Fascin
0.935423235461839	ATP1A3	0.355332612618804	VAEIPFNSTNK	B1AKY9	Sodium/potassium-transporting ATPase subunit alpha-3;Sodium/potassium-transporting ATPase subunit alpha-2;Potassium-transporting ATPase alpha chain 2
3.26530742686824	MAP1B	0.354945828579366	FSPEVPGQK	P46821	Microtubule-associated protein 1B;MAP1B heavy chain;MAP1 light chain LC1
1.11929181265449	PLEC	0.354421504214406	ATTAALLLEAQAATGFLVDPVR	A0A8I5KSD5	Plectin
2.62220386279093	DLST	0.354380184412003	ASAFALQEQPVVNAVIDDTTK	P36957	Dihydrolipoyllysine-residue succinyltransferase component of 2-oxoglutarate dehydrogenase complex, mitochondrial
1.43299839560118	CA1	0.354233921691775	EIINVGHSFHVNFEDNDNR	P00915	Carbonic anhydrase 1
2.70649014913185	YKT6	0.354040651395917	VAFTLLEK	A0A7I2V4L6	Synaptobrevin homolog YKT6
1.08309100657363	AP2B1	0.353630933351815	LAPPLVTLLSGEPEVQYVALR	P63010	AP-2 complex subunit beta
2.30319375504554	HNRNPC	0.351466982066631	SEEEQSSSSVK	B4DY08	Heterogeneous nuclear ribonucleoproteins C1/C2
3.31990710719563	HIST1H2BN	0.348419564776123	AMGIMNSFVNDIFER	U3KQK0	Histone H2B;Histone H2B type 1-M;Histone H2B type 1-N;Histone H2B type 1-H;Histone H2B type 2-F;Histone H2B type 1-C/E/F/G/I;Histone H2B type 1-D;Histone H2B type F-S;Histone H2B type 1-K;Histone H2B type 2-E;Histone H2B type 1-B;Histone H2B type 1-O;Histone H2B type 1-J;Histone H2B type 1-L
3.46767699981466	VPS35	0.34787649512291	LLDEAIQAVK	Q96QK1	Vacuolar protein sorting-associated protein 35
1.24763144412843	CA2	0.345962055772543	GGPLDGTYR	P00918	Carbonic anhydrase 2
1.37999453608569	A2M	0.345867986418307	VSVQLEASPAFLAVPVEK	P01023	Alpha-2-macroglobulin
2.57778406551722	FASN	0.343397286487743	GTPLISPLIK	P49327	Fatty acid synthase;[Acyl-carrier-protein] S-acetyltransferase;[Acyl-carrier-protein] S-malonyltransferase;3-oxoacyl-[acyl-carrier-protein] synthase;3-oxoacyl-[acyl-carrier-protein] reductase;3-hydroxyacyl-[acyl-carrier-protein] dehydratase;Enoyl-[acyl-carrier-protein] reductase;Oleoyl-[acyl-carrier-protein] hydrolase
5.23908049614054	ACP1	0.343209530971944	IELLGSYDPQK	P24666	Low molecular weight phosphotyrosine protein phosphatase
1.55043074381995	MLEC	0.34286408573389	LSVQGEVSTFTGK	F5H1S8	Malectin
0.945554871835704	GSTM3	0.342723992094398	ITQSNAILR	P21266	Glutathione S-transferase Mu 3;Glutathione S-transferase Mu 5;Glutathione S-transferase Mu 2
2.79150287082022	ADH5	0.342699934914708	AGDTVIPLYIPQCGECK	P11766	Alcohol dehydrogenase class-3
1.48418438117074	HIP1	0.342635109554976	GVNQATAGVVASTISGK	O00291	Huntingtin-interacting protein 1
2.78693337350084	CYB5R3	0.341527663171291	STPAITLESPDIK	A0A8J8YWN6	NADH-cytochrome b5 reductase 3;NADH-cytochrome b5 reductase 3 membrane-bound form;NADH-cytochrome b5 reductase 3 soluble form
1.02843666589443	GFAP	0.338620644807816	SVSEGHLK	A0A1X7SBR3	Glial fibrillary acidic protein
2.07269500403383	ANK2	0.338361601904035	IENPNSLQDQSHALLK	Q01484	Ankyrin-2
1.73482554865042	CBR1	0.33745816424489	EGWPSSAYGVTK	P16152	Carbonyl reductase [NADPH] 1
1.42948157257661	PLEC	0.336418868601322	QLLEEELAR	A0A8I5KSD5	Plectin
0.923146030139425	KHDRBS3	0.336043609073386	MGHALEEIK	O75525	KH domain-containing, RNA-binding, signal transduction-associated protein 3
1.67189946462647	SLC25A6	0.335237877070904	YFAGNLASGGAAGATSLCFVYPLDFAR	P12236	ADP/ATP translocase 3;ADP/ATP translocase 3, N-terminally processed;ADP/ATP translocase 1
2.38187470859473	RUVBL1	0.334331246465445	ALESSIAPIVIFASNR	Q9Y265	RuvB-like 1
1.41883179986194	ADH5	0.332659952715039	VCLLGCGISTGYGAAVNTAK	P11766	Alcohol dehydrogenase class-3
1.09715702129078	HK1	0.331238110805862	FNTSDVSAIEK	P19367	Hexokinase-1
3.42796097157634	ARF6	0.329875161033124	LGQSVTTIPTVGFNVETVTYK	P62330	ADP-ribosylation factor 6
1.6051331735737	PFN1	0.329513423889875	DSLLQDGEFSMDLR	P07737	Profilin-1
1.33910775886669	P4HB	0.328724745591171	SNFAEALAAHK	P07237	Protein disulfide-isomerase
1.81023395526515	PPIB	0.328531502978876	VIFGLFGK	A0A7P0Z497	Peptidyl-prolyl cis-trans isomerase B
2.01090144402947	ATP5O	0.327616965398192	SFLSQGQVLK	P48047	ATP synthase subunit O, mitochondrial
1.17204314921254	PPIF	0.326768545806408	FPDENFTLK	P30405	Peptidyl-prolyl cis-trans isomerase F, mitochondrial;Peptidyl-prolyl cis-trans isomerase
1.42349759894845	TF	0.325933257490396	DSAHGFLK	P02787	Serotransferrin
2.19092718219362	ACADVL	0.325487711559981	GILLFGTK	P49748	Very long-chain specific acyl-CoA dehydrogenase, mitochondrial
1.421796520681	TUBB2A	0.325115017965436	YLTVAAIFR	Q13885	Tubulin beta-2A chain;Tubulin beta-2B chain
2.64812717730821	RPSA	0.32294116653502	YVDIAIPCNNK	C9J9K3	40S ribosomal protein SA
2.92327296772337	PRDX5	0.321769479289651	ETDLLLDDSLVSIFGNR	P30044	Peroxiredoxin-5, mitochondrial
2.85183704430273	CAPN1	0.320724665932357	GHAYSVTGAK	P07384	Calpain-1 catalytic subunit
1.45591669702766	IGHG1	0.319704448059201	FNWYVDGVEVHNAK	P01857	Ig gamma-1 chain C region
2.59808108402152	PAICS	0.318782160058618	IATGSFLK	P22234	Multifunctional protein ADE2;Phosphoribosylaminoimidazole-succinocarboxamide synthase;Phosphoribosylaminoimidazole carboxylase
2.76191926550226	NONO	0.317285778000951	AAPGAEFAPNK	A0A7I2V4J2	Non-POU domain-containing octamer-binding protein
3.81807213506161	RNH1	0.314672814682126	DLCGIVASK	P13489	Ribonuclease inhibitor
1.59656997740886	GDI1	0.314589559659362	SPYLYPLYGLGELPQGFAR	P50395	Rab GDP dissociation inhibitor alpha;Rab GDP dissociation inhibitor beta
1.60764293376683	GNG12	0.314400710351765	SDPLLIGIPTSENPFK	Q9UBI6	Guanine nucleotide-binding protein G(I)/G(S)/G(O) subunit gamma-12
1.26733983620927	A2M	0.314199278596789	AGAFCLSEDAGLGISSTASLR	P01023	Alpha-2-macroglobulin;Pregnancy zone protein
4.20401086613659	UBA1	0.313420061254874	LAGTQPLEVLEAVQR	P22314	Ubiquitin-like modifier-activating enzyme 1
1.18713441887199	ZYX	0.311385921761394	FSPGAPGGSGSQPNQK	Q15942	Zyxin
2.70149502312284	RARS	0.311306905187666	IVFVPGCSIPLTIVK	P54136	Arginine--tRNA ligase, cytoplasmic
0.995978230994397	FLNA	0.309148365259171	VEPGLGADNSVVR	P21333	Filamin-A
2.81330701433424	MAPK1	0.30622804267332	LFPNADSK	P28482	Mitogen-activated protein kinase 1
1.04635725099547	IGHM	0.305060086771846	VTSTLTIK	P01871	Ig mu chain C region
3.46529110415685	PSMA6	0.304183963686228	LLDSSTVTHLFK	G3V5Z7	Proteasome subunit alpha type;Proteasome subunit alpha type-6
1.62428160808586	HNRNPA1	0.303911340795457	GFAFVTFDDHDSVDK	P09651	Heterogeneous nuclear ribonucleoprotein A1;Heterogeneous nuclear ribonucleoprotein A1, N-terminally processed;Heterogeneous nuclear ribonucleoprotein A1-like 2
1.47805823301383	DARS	0.303841876424849	EAGVEMGDEDDLSTPNEK	P14868	Aspartate--tRNA ligase, cytoplasmic
4.13714143970099	PSMC3	0.302078740741126	VDILDPALLR	R4GNH3	26S protease regulatory subunit 6A
1.71024738112646	CSRP1	0.299802158400416	GYGYGQGAGTLSTDK	P21291	Cysteine and glycine-rich protein 1
1.47791644194342	LDHB	0.299075325764716	IVVVTAGVR	A0A5F9ZHM4	L-lactate dehydrogenase B chain;L-lactate dehydrogenase
2.51611651480158	CKB	0.296609412040561	LLIEMEQR	P12277	Creatine kinase B-type
2.69889819032579	HNRNPC	0.295569999795407	GFAFVQYVNER	B4DY08	Heterogeneous nuclear ribonucleoproteins C1/C2
2.26540785876288	NPM1	0.294284541136585	MSVQPTVSLGGFEITPPVVLR	A0A7I2V5S2	Nucleophosmin
1.88174259047009	CLTC	0.294114853808424	IVLDNSVFSEHR	Q00610	Clathrin heavy chain 1;Clathrin heavy chain;Clathrin heavy chain 2
1.02635079390292	A2M	0.29309030175209	ALLAYAFALAGNQDK	P01023	Alpha-2-macroglobulin
2.0812136595999	CKB	0.292852137051523	LAVEALSSLDGDLAGR	P12277	Creatine kinase B-type
2.20670933535659	RPL31	0.290521164238453	LYTLVTYVPVTTFK	P62899	60S ribosomal protein L31
1.95122277283376	RAP1B	0.290259806737595	LVVLGSGGVGK	P61224	Ras-related protein Rap-1b;Ras-related protein Rap-1A
1.32012359033735	HYOU1	0.287789737898856	LGNTISSLFGGGTTPDAK	Q9Y4L1	Hypoxia up-regulated protein 1
1.64809523684953	DPYSL2	0.287385726161301	FQLTDCQIYEVLSVIR	A0A1C7CYX9	Dihydropyrimidinase-related protein 2
1.39755819843633	BLVRB	0.286601720750332	LQAVTDDHIR	P30043	Flavin reductase (NADPH)
3.86268886189218	PGK1	0.286198980920017	ALESPERPFLAILGGAK	P00558	Phosphoglycerate kinase 1
1.45981789532494	SEPT9	0.285579228773713	STLINTLFK	Q9UHD8	Septin-9
1.16723964528753	S100B	0.285046216100454	AMVALIDVFHQYSGR	P04271	Protein S100-B
1.61405745107586	RPSA	0.283746140450239	FAAATGATPIAGR	C9J9K3	40S ribosomal protein SA
1.36254748993751	APOA2	0.282130719535053	VKSPELQAEAK	V9GYG9	Apolipoprotein A-II;Proapolipoprotein A-II;Truncated apolipoprotein A-II
1.87995488986863	CAP1	0.278946573659778	EIGGDVQK	Q01518	Adenylyl cyclase-associated protein 1;Adenylyl cyclase-associated protein
4.9878067726668	DYNC1H1	0.275337157212198	LLAESVTEVEIFGK	Q14204	Cytoplasmic dynein 1 heavy chain 1
1.15258126571592	AK4	0.274484696704894	AVILGPPGSGK	P27144	Adenylate kinase 4, mitochondrial
1.29738593213799	AHNAK	0.272350916266441	AEGPDVAVDLPK	Q09666	Neuroblast differentiation-associated protein AHNAK
2.6822551732128	RAB6A	0.271689612790942	LQLWDTAGQER	P20340	Ras-related protein Rab-6A;Ras-related protein Rab-39A;Ras-related protein Rab-6B
1.34152230086909	VCL	0.269187045097351	AIPDLTAPVAAVQAAVSNLVR	P18206	Vinculin
1.49060103883128	HSPD1	0.268599754013121	CIPALDSLTPANEDQK	P10809	60 kDa heat shock protein, mitochondrial
1.7042935824022	CNDP2	0.268119701836258	QLGGSVELVDIGK	Q96KP4	Cytosolic non-specific dipeptidase
1.55209034264137	SEPT2	0.267875749059021	STLINSLFLTDLYPER	Q15019	Septin-2
1.29183899196906	AP2A1	0.265380815183744	LLQCYPPPEDAAVK	O95782	AP-2 complex subunit alpha-1
1.47035620258936	PGD	0.26136689260602	TIFQGIAAK	P52209	6-phosphogluconate dehydrogenase, decarboxylating
2.40788723059369	ACTR2	0.260358696337789	LALETTVLVESYTLPDGR	P61160	Actin-related protein 2
3.93169383224234	AKR1B1	0.258885686472058	REELFIVSK	P15121	Aldose reductase
1.85986445251097	CRYZ	0.258548317989334	ALIHSACVK	Q08257	Quinone oxidoreductase
5.96319067827135	PAFAH1B1	0.25788471698761	FILSCADDK	A0A6Q8PFU3	Platelet-activating factor acetylhydrolase IB subunit alpha
1.94846146872769	TOMM70A	0.257707205461338	AAAFEQLQK	O94826	Mitochondrial import receptor subunit TOM70
2.26303244593859	OLA1	0.256959088146687	IPAFLNVVDIAGLVK	J3KQ32	Obg-like ATPase 1
2.55478341454519	AK3	0.254193221702008	GTEIGVLAK	Q9UIJ7	GTP:AMP phosphotransferase AK3, mitochondrial
1.83502065186055	DARS	0.253703681379557	NNAYLAQSPQLYK	P14868	Aspartate--tRNA ligase, cytoplasmic
1.89267129305611	SPTBN1	0.252709903940558	DVSSVELLMNNHQGIK	Q01082	Spectrin beta chain, non-erythrocytic 1
4.21073717401562	RPL8	0.252399229444563	AVVGVVAGGGR	P62917	60S ribosomal protein L8
1.50557424425156	DPYSL3	0.251986970752478	GMYDGPVFDLTTTPK	Q14195	Dihydropyrimidinase-related protein 3
1.78191582218165	VCP	0.250689791887999	GVLFYGPPGCGK	P55072	Transitional endoplasmic reticulum ATPase
1.6896342599537	ACTN4	0.24846117310226	DGLAFNALIHR	O43707	Alpha-actinin-4
1.65760457364115	ENO1	0.248277944047004	IGAEVYHNLK	P06733	Alpha-enolase;Enolase
1.87682992004213	SEPT2	0.247716585919261	TVQIEASTVEIEER	Q15019	Septin-2
1.66314624412967	SPTBN1	0.246953140571713	EAVCEVALDYK	Q01082	Spectrin beta chain, non-erythrocytic 1
2.45233289166869	UBA1	0.241250710980967	YFLVGAGAIGCELLK	P22314	Ubiquitin-like modifier-activating enzyme 1
1.23693512702022	HSPD1	0.238879546103999	CEFQDAYVLLSEK	P10809	60 kDa heat shock protein, mitochondrial
1.40126190393899	SPTAN1	0.2349195336923	LNHQEFK	Q13813	Spectrin alpha chain, non-erythrocytic 1
1.59972117989654	GAPDH	0.233352428674698	VVDLMAHMASKE	P04406	Glyceraldehyde-3-phosphate dehydrogenase
4.10634262664661	PPIA	0.233223477005959	VNPTVFFDIAVDGEPLGR	P62937	Peptidyl-prolyl cis-trans isomerase A;Peptidyl-prolyl cis-trans isomerase A, N-terminally processed;Peptidyl-prolyl cis-trans isomerase
1.34841270124776	GLO1	0.232827721256763	RFEELGVK	Q04760	Lactoylglutathione lyase
1.97994684303584	PSMB6	0.23164122402668	FAVATLPPA	P28072	Proteasome subunit beta type-6
3.05938764312593	HSPA8	0.231325471587479	SFYPEEVSSMVLTK	P11142	Heat shock cognate 71 kDa protein
2.24693976949045	TUBB	0.230655715428293	ALTVPELTQQVFDAK	Q5JP53	Tubulin beta chain
2.14140785460512	ENO1	0.229765761364251	SCNCLLLK	P06733	Alpha-enolase
3.75968723387125	DYNC1H1	0.228394720889628	QALETVNDYNPLMK	Q14204	Cytoplasmic dynein 1 heavy chain 1
1.55345186854556	PSME1	0.228279584087431	LEGFHTQISK	Q06323	Proteasome activator complex subunit 1
2.67914460340014	VPS29	0.228187631815672	VVTVGQFK	Q9UBQ0	Vacuolar protein sorting-associated protein 29
1.85031575431446	HNRNPC	0.227593006193638	MIAGQVLDINLAAEPK	B4DY08	Heterogeneous nuclear ribonucleoproteins C1/C2
1.55011622010328	PKM	0.223812634497881	TATESFASDPILYRPVAVALDTK	P14618	Pyruvate kinase;Pyruvate kinase PKM
1.42771033615702	CLTC	0.223204541974701	VIQCFAETGQVQK	Q00610	Clathrin heavy chain 1;Clathrin heavy chain
1.81151598550622	CALR	0.222824373841286	FYALSASFEPFSNK	A0A7P0T861	Calreticulin
1.415784934184	ACTR3	0.222139210440218	LGYAGNTEPQFIIPSCIAIK	P61158	Actin-related protein 3
1.52530391237541	EEF2	0.220560181885958	AYLPVNESFGFTADLR	P13639	Elongation factor 2
1.43904955964858	EEF2	0.212583567202091	VFSGLVSTGLK	P13639	Elongation factor 2
2.53806591631192	CAPZA2	0.212263180501759	FTITPSTTQVVGILK	P47755	F-actin-capping protein subunit alpha-2
1.67049224197676	NPEPPS	0.210864056646824	SPVYLTVLK	P55786	Puromycin-sensitive aminopeptidase
1.93722295194671	ANKFY1	0.209280621260405	NLLLAGAK	Q9P2R3	Rabankyrin-5
3.12650542101626	PPA1	0.206777099706233	YVANLFPYK	Q15181	Inorganic pyrophosphatase
2.19742249780082	ANXA6	0.206561813876033	STPEYFAER	P08133	Annexin A6
2.04154182058953	RANBP1	0.205563915148377	LEALSVK	F6WQW2	Ran-specific GTPase-activating protein;cAMP-dependent protein kinase inhibitor beta
2.48014065027692	HNRNPK	0.204685129132122	VVLIGGKPDR	P61978	Heterogeneous nuclear ribonucleoprotein K
2.48560045056668	HSP90AB1	0.203140921331942	GVVDSEDLPLNISR	P08238	Heat shock protein HSP 90-beta;Heat shock protein HSP 90-alpha
1.70659941562141	EPB41L2	0.202677577920258	FYPPDPSQLTEDITR	O43491	Band 4.1-like protein 2
2.20091703637163	HSPA1B	0.199748451635242	ATAGDTHLGGEDFDNR	A0A0G2JIW1	Heat shock 70 kDa protein 1B;Heat shock 70 kDa protein 1A;Heat shock 70 kDa protein 6;Putative heat shock 70 kDa protein 7
1.80561031105854	RPS19	0.19387729652226	ALAAFLK	P39019	40S ribosomal protein S19
1.74606773908266	PGLS	0.190524497814477	ELPAAVAPAGPASLAR	O95336	6-phosphogluconolactonase
2.14101368793268	TPI1	0.188524015620351	VVFEQTK	P60174	Triosephosphate isomerase
3.83511962571087	COPS4	0.184821945708245	NAAQVLVGIPLETGQK	D6RFN0	COP9 signalosome complex subunit 4
2.56608706960453	PPP2R2A	0.177839100593701	VVIFQQEQENK	P63151	Serine/threonine-protein phosphatase 2A 55 kDa regulatory subunit B alpha isoform
13.4611047439781	ACTB	-2.76369550824165	IIAPPER	P63261	Actin, cytoplasmic 1;Actin, cytoplasmic 1, N-terminally processed;Actin, cytoplasmic 2;Actin, cytoplasmic 2, N-terminally processed;Actin, alpha cardiac muscle 1;Actin, aortic smooth muscle;Actin, gamma-enteric smooth muscle;Actin, alpha skeletal muscle;Beta-actin-like protein 2
17.8747993930367	PGK1	-2.4577104754746	AAVPSIK	P00558	Phosphoglycerate kinase 1
11.3914302497011	MAP1B	-2.11152420697908	HSPTEDEESAK	P46821	Microtubule-associated protein 1B;MAP1B heavy chain;MAP1 light chain LC1
13.3551528578866	SCRN1	-2.02735924720764	MDAEHPELR	Q12765	Secernin-1
10.4690964624373	LDHB	-1.99942299500108	DYSVTANSK	A0A5F9ZHM4	L-lactate dehydrogenase B chain;L-lactate dehydrogenase
7.74033135468403	MYH9	-1.9165502846241	EDQSILCTGESGAGK	A0A8I5KWT8	Myosin-9;Myosin-10;Myosin-11;Myosin-14
8.06125684587587	AHNAK	-1.87297742813826	VDIDTPDINIEGSEGK	Q09666	Neuroblast differentiation-associated protein AHNAK
9.80001444058565	PHB2	-1.82691905200481	IVQAEGEAEAAK	Q99623	Prohibitin-2
8.85834182370769	CALM2	-1.72393299303949	EAFSLFDK	P0DP25	Calmodulin-like protein 3
7.31103964868642	NTM	-1.71370795220137	STILYAGNDK	B7Z1Z5	Neurotrimin;Opioid-binding protein/cell adhesion molecule
4.68003963470424	SNCG	-1.69181120768189	QGVTEAAEK	O76070	Gamma-synuclein;Beta-synuclein
6.0328662819871	XRCC6	-1.69048219770193	TFNTSTGGLLLPSDTK	P12956	X-ray repair cross-complementing protein 6
6.13514469450283	VCAN	-1.61419898681343	YTLNFEAAQK	P13611	Versican core protein
8.54591693107508	HMGN1	-1.61116053201258	QAEVANQETK	A6NL93	Non-histone chromosomal protein HMG-14
4.16109192812672	BASP1	-1.5792693272233	KAEGAATEEEGTPK	P80723	Brain acid soluble protein 1
10.4180944076126	CLTC	-1.54861765503883	IHEGCEEPATHNALAK	Q00610	Clathrin heavy chain 1;Clathrin heavy chain
8.48910394650263	HNRNPA1	-1.5390331864357	EDTEEHHLR	P22626	Heterogeneous nuclear ribonucleoprotein A1;Heterogeneous nuclear ribonucleoprotein A1, N-terminally processed;Heterogeneous nuclear ribonucleoprotein A1-like 2;Heterogeneous nuclear ribonucleoproteins A2/B1
9.70075653597064	ALDH7A1	-1.5223686248064	QASVADYEETVK	A0A1B0GTG2	Alpha-aminoadipic semialdehyde dehydrogenase
6.05111587235107	BASP1	-1.50431044921279	AEGAATEEEGTPK	P80723	Brain acid soluble protein 1
8.48632880345728	PHB2	-1.46821829602122	VLPSIVNEVLK	Q99623	Prohibitin-2
4.55587187200843	NEFM	-1.44104450643063	LTEAAEQNK	P07197	Neurofilament medium polypeptide
8.1293620701682	PGM1	-1.43975587077439	SIFDFSALK	P36871	Phosphoglucomutase-1
9.89993525203021	PFDN5	-1.41706961020827	IQQLTALGAAQATAK	F8VNW6	Prefoldin subunit 5
9.53928232699005	VPS35	-1.40937900841236	SEDPDQQYLILNTAR	Q96QK1	Vacuolar protein sorting-associated protein 35
7.24499515573148	MAP1A	-1.39882773086429	NLISPELGVVFFNVPEK	E9PGC8	Microtubule-associated protein 1A;MAP1A heavy chain;MAP1 light chain LC2
6.94745154113972	ADD1	-1.37847095876932	SLVQGELVTASK	E7EV99	Alpha-adducin
11.5791886121626	EWSR1	-1.36539221704006	GDATVSYEDPPTAK	H7BY36	RNA-binding protein EWS
9.40041983081735	ATP5C1	-1.32983571514487	IYGLGSLALYEK	P36542	ATP synthase subunit gamma, mitochondrial
5.78351760443196	C4B	-1.3204647526145	GSFEFPVGDAVSK	A0A0G2JPR0	Complement C4-B;Complement C4 beta chain;Complement C4-B alpha chain;C4a anaphylatoxin;C4b-B;C4d-B;Complement C4 gamma chain;Complement C4-A;Complement C4 beta chain;Complement C4-A alpha chain;C4a anaphylatoxin;C4b-A;C4d-A;Complement C4 gamma chain
3.34393006395451	BASP1	-1.31354784071445	ETPAATEAPSSTPK	P80723	Brain acid soluble protein 1
8.84460104495632	ACAT1	-1.28500952124596	FGNEVIPVTVTVK	A0A5F9ZHL1	Acetyl-CoA acetyltransferase, mitochondrial
3.29291352757671	STX1B	-1.27481093779206	LAIFTDDIK	P61266	Syntaxin-1B
8.141666760654	PDIA3	-1.27384478598833	VDCTANTNTCNK	P30101	Protein disulfide-isomerase A3
3.52702841573928	SYN1	-1.26355299912393	EMLSSTTYPVVVK	P17600	Synapsin-1
4.19335384406286	DNM1	-1.26130928099155	NLVDSYMAIVNK	A0A0D9SFB1	Dynamin-1
5.71224259181093	NAPA	-1.25308057684451	NSQSFFSGLFGGSSK	P54920	Alpha-soluble NSF attachment protein
3.66780384473137	ATP1B1	-1.2527513705194	YNPNVLPVQCTGK	P05026	Sodium/potassium-transporting ATPase subunit beta-1
7.17916754346393	SLC25A4	-1.25148027976975	DFLAGGVAAAVSK	P12235	ADP/ATP translocase 1
2.56333303182669	NEFL	-1.24807469472289	QLQELEDK	P07196	Neurofilament light polypeptide
9.34764206636878	CANX	-1.24729735255241	KDDTDDEIAK	P27824	Calnexin
7.64916202555005	ENO1	-1.23994607031345	EGLELLK	P06733	Alpha-enolase
7.88206321967909	MAP1A	-1.23397712856531	SSLLLDTVTSIPSSR	E9PGC8	Microtubule-associated protein 1A;MAP1A heavy chain;MAP1 light chain LC2
8.73335479803159	MSN	-1.22502838596702	AQMVQEDLEK	P26038	Moesin
3.34292288797357	BASP1	-1.21332518532872	TEAPAAPAAQETK	P80723	Brain acid soluble protein 1
11.1411974699726	CCT4	-1.19261452183127	ETLLNSATTSLNSK	P50991	T-complex protein 1 subunit delta
7.79821149088768	CLTCL1	-1.19164816737175	QNLQLCVQVASK	P53675	Clathrin heavy chain 2
9.17007888676956	ARF1	-1.18539278302342	QDLPNAMNAAEITDK	A0A8V8TNZ5	ADP-ribosylation factor 1;ADP-ribosylation factor 3
4.06922775775776	SEPT3	-1.16678805798292	STLVNTLFK	B1AHR1	Neuronal-specific septin-3
4.12458890040848	GNB1	-1.16384393759072	ACADATLSQITNNIDPVGR	P62873	Guanine nucleotide-binding protein G(I)/G(S)/G(T) subunit beta-1
3.15693192873351	STX1B	-1.15879881717265	TTTNEELEDMLESGK	P61266	Syntaxin-1B
5.05177683137924	LGALSL	-1.14941742382944	AGSVADSDAVVK	Q3ZCW2	Galectin-related protein;Galectin
1.73996709148585	COL1A1	-1.13808347545564	STGGISVPGPMGPSGPR	P02452	Collagen alpha-1(I) chain
8.42501232221878	VDAC3	-1.12006175071001	NFSAGGHK	Q9Y277	Voltage-dependent anion-selective channel protein 3
10.7355377954998	VAT1	-1.10903371572495	EVAEAATGEDASSPPPK	Q99536	Synaptic vesicle membrane protein VAT-1 homolog
1.85073265851714	NEFM	-1.09455923140049	SVTVTQK	P07197	Neurofilament medium polypeptide
2.69331328711423	ATP1A3	-1.07778550311923	IATLASGLEVGK	A0A2R8YEY8	Sodium/potassium-transporting ATPase subunit alpha-3
7.40307970326642	RNH1	-1.06652440279722	VLCQGLK	P13489	Ribonuclease inhibitor
11.0594255947067	RAB5C	-1.06419588092249	QASPNIVIALAGNK	P51148	Ras-related protein Rab-5C
3.83349997730576	GNAO1	-1.06026936024427	EYQLNDSAK	P09471	Guanine nucleotide-binding protein G(o) subunit alpha
4.46391097796165	VDAC3	-1.05644696876407	VCNYGLTFTQK	Q9Y277	Voltage-dependent anion-selective channel protein 3
2.96719971192392	BASP1	-1.05159232094884	KTEAPAAPAAQETK	P80723	Brain acid soluble protein 1
2.066419941861	TNR	-1.04746882580221	SPPTSASVSTVIDGPTQILVR	Q92752	Tenascin-R
8.52053495773185	PGLS	-1.04615026414394	TVIFVATGEGK	O95336	6-phosphogluconolactonase
9.52548559101402	PCBP1	-1.03743985645706	IITLTGPTNAIFK	Q15365	Poly(rC)-binding protein 1
6.48756736363061	LETM1	-1.03115043379366	STLQTLPEIVAK	O95202	LETM1 and EF-hand domain-containing protein 1, mitochondrial
6.89417285626516	PLEC	-1.02919775992632	SAEAELQSK	A0A8I5KSD5	Plectin
7.24310436990488	COX5B	-1.02586702182889	GLDPYNVLAPK	P10606	Cytochrome c oxidase subunit 5B, mitochondrial
4.93884482057444	HK1	-1.02034990750253	NILIDFTK	P19367	Hexokinase-1
7.31144554855303	SLC25A1	-1.01688108593225	GTYQGLTATVLK	P53007	Tricarboxylate transport protein, mitochondrial
4.2727152062456	MTURN	-1.01566384769976	MDFQQLADVAEK	Q8N3F0	Maturin
1.81109506116302	MAP2	-1.00875616818666	SIEPGSDYYELSDTR	A0A669KB77	Microtubule-associated protein 2
2.5138944463211	TAGLN3	-1.00789724625647	LINSLYPPGQEPIPK	Q9UI15	Transgelin-3
2.49588672804998	NEFL	-1.00333610922098	VEGAGEEQAAK	P07196	Neurofilament light polypeptide
6.47593324627875	ETFA	-1.00225247964263	GLLPEELTPLILATQK	P13804	Electron transfer flavoprotein subunit alpha, mitochondrial
4.21177914831635	DPYSL2	-0.9977058832068	DNFTLIPEGTNGTEER	A0A1C7CYX9	Dihydropyrimidinase-related protein 2
6.00138272849777	GNAO1	-0.993085954338312	EDGISAAK	P09471	Guanine nucleotide-binding protein G(o) subunit alpha
2.9058717590649	BASP1	-0.981582940369844	APEQEQAAPGPAAGGEAPK	P80723	Brain acid soluble protein 1
5.86533466654654	AKAP12	-0.975068842247129	STPVIVSATTK	Q02952	A-kinase anchor protein 12
3.20976740364311	PPP3CA	-0.974900188855827	EESESVLTLK	Q08209	Serine/threonine-protein phosphatase 2B catalytic subunit alpha isoform;Serine/threonine-protein phosphatase;Serine/threonine-protein phosphatase 2B catalytic subunit beta isoform
5.00176851628441	GNB1	-0.971172040142119	LIIWDSYTTNK	P62873	Guanine nucleotide-binding protein G(I)/G(S)/G(T) subunit beta-1;Guanine nucleotide-binding protein G(I)/G(S)/G(T) subunit beta-2
4.71083710820332	PFN2	-0.968088936805725	EGVHGGGLNK	P35080	Profilin-2;Profilin
7.62920454308671	PRDX5	-0.963587928563356	FSMVVQDGIVK	P30044	Peroxiredoxin-5, mitochondrial
7.25374035532055	HK1	-0.961238881200552	ASGVEGADVVK	P19367	Hexokinase-1
5.60169519602276	C4B	-0.956946944631636	LGQYASPTAK	A0A0G2JPR0	Complement C4-B;Complement C4 beta chain;Complement C4-B alpha chain;C4a anaphylatoxin;C4b-B;C4d-B;Complement C4 gamma chain;Complement C4-A;Complement C4 beta chain;Complement C4-A alpha chain;C4a anaphylatoxin;C4b-A;C4d-A;Complement C4 gamma chain
2.19383780647776	STXBP1	-0.953827549889684	LAEQIATLCATLK	A0A1B0GTP9	Syntaxin-binding protein 1
9.01529769016951	SPTBN1	-0.951237547397614	HYASEEIK	Q01082	Spectrin beta chain, non-erythrocytic 1
3.81531522933756	GFAP	-0.949700635671616	HEANDYR	A0A1X7SBR3	Glial fibrillary acidic protein
1.91980519940212	TNR	-0.949073392804712	ITFTPSSGIASEVTVPK	Q92752	Tenascin-R
1.85692461784092	NEFL	-0.947602446377277	AQLQDLNDR	P07196	Neurofilament light polypeptide
9.95086925573702	AKR1B1	-0.945486462116241	SPPGQVTEAVK	P15121	Aldose reductase
3.25143971851196	EPB41L3	-0.944240314140916	AVLEQEETAAASR	A8K968	Band 4.1-like protein 3;Band 4.1-like protein 3, N-terminally processed
10.0864420330287	ANXA6	-0.932930119335651	TNEQMHQLVAAYK	P08133	Annexin A6;Annexin
2.25484192884382	CEND1	-0.932373744994402	VPQVTTEAK	Q8N111	Cell cycle exit and neuronal differentiation protein 1
4.12424552230199	ALDOC	-0.927078848704696	TPSALAILENANVLAR	P09972	Fructose-bisphosphate aldolase C;Fructose-bisphosphate aldolase
12.5081004317014	RAB6A	-0.925828547030687	GSDVIIMLVGNK	P20340	Ras-related protein Rab-6A;Ras-related protein Rab-6B
1.56481406463515	INA	-0.922757796943188	FANLNEQAAR	Q16352	Alpha-internexin
4.74450463486568	OXCT1	-0.921336397156119	STGCDFAVSPK	P55809	Succinyl-CoA:3-ketoacid coenzyme A transferase 1, mitochondrial
6.51861156048458	NDUFA11	-0.91749898456037	VTLNPPGTFLEGVAK	K7EQ77	NADH dehydrogenase [ubiquinone] 1 alpha subcomplex subunit 11
7.47021256532853	TLN1	-0.913935863226652	ASAGPQPLLVQSCK	Q9Y490	Talin-1
10.6458270997052	HSPA8	-0.910474977642298	NSLESYAFNMK	P11142	Heat shock cognate 71 kDa protein
11.708766692213	ALDOA	-0.909772988408804	ALANSLACQGK	P04075	Fructose-bisphosphate aldolase A;Fructose-bisphosphate aldolase
1.9791677296181	VSNL1	-0.901194366812706	FFPYGDASK	P62760	Visinin-like protein 1;Hippocalcin-like protein 4
2.73014416992057	CKMT1A	-0.899721537530422	VVVDALSGLK	P12532	Creatine kinase U-type, mitochondrial
3.04672953133956	MAP2	-0.89781567081809	SLQQTSGPATAK	A0A669KB77	Microtubule-associated protein 2
4.45675106828834	CST3	-0.896691831946373	LVGGPMDASVEEEGVR	P01034	Cystatin-C
1.89699187550872	SYN2	-0.889277886599302	EMLTLPTFPVVVK	Q92777	Synapsin-2
4.65735843779793	FABP5	-0.887889812560752	ATVQQLEGR	Q01469	Fatty acid-binding protein, epidermal
7.27698807286489	FH	-0.887626654282212	AAAEVNQDYGLDPK	P07954	Fumarate hydratase, mitochondrial
6.17714057944195	NARS	-0.886991115123965	EGSDATGDGTK	O43776	Asparagine--tRNA ligase, cytoplasmic
5.29495584715145	CS	-0.877174665778875	DILADLIPK	O75390	Citrate synthase, mitochondrial;Citrate synthase
2.11118884652549	MAP2	-0.872360157128423	GGQVQIVTK	A0A669KB77	Microtubule-associated protein 2
3.09711480443952	SEPT5	-0.872274359501898	VNIVPLIAK	G3XAH0	Septin-5
8.35085812051478	SAR1A	-0.869827671349049	LVFLGLDNAGK	Q9NR31	GTP-binding protein SAR1a;GTP-binding protein SAR1b
4.59916297063028	PDHB	-0.868255233764649	DFLIPIGK	P11177	Pyruvate dehydrogenase E1 component subunit beta, mitochondrial
6.53482538221488	CS	-0.861223790049553	IVPNVLLEQGK	O75390	Citrate synthase, mitochondrial;Citrate synthase
2.2031274474308	SYNGR1	-0.857669803500176	MEGGAYGAGK	B5MCD7	Synaptogyrin-1
7.1947714772265	SPTBN1	-0.850498619605787	TQTAIASEDMPNTLTEAEK	Q01082	Spectrin beta chain, non-erythrocytic 1
3.47321694866323	STMN1	-0.849449789524078	SHEAEVLK	A2A2D0	Stathmin
4.36015451014347	SKP1	-0.847735617868602	NDFTEEEEAQVR	E5RI56	S-phase kinase-associated protein 1
2.91812519290697	NDUFA4	-0.834861916303635	FYSVNVDYSK	O00483	Cytochrome c oxidase subunit NDUFA4
1.73112630417832	CNTN1	-0.833344186097384	ASPFPVYK	Q12860	Contactin-1
3.56425383734432	HP	-0.833141119033098	TEGDGVYTLNDK	P00738	Haptoglobin;Haptoglobin alpha chain;Haptoglobin beta chain;Haptoglobin-related protein
5.2392957417989	VDAC2	-0.826261016353965	SCSGVEFSTSGSSNTDTGK	P45880	Voltage-dependent anion-selective channel protein 2
3.52475191488096	ALDH5A1	-0.826231670379639	GATVVTGGK	P51649	Succinate-semialdehyde dehydrogenase, mitochondrial
7.29382827701079	TLN1	-0.821829370781779	QEDVIATANLSR	Q9Y490	Talin-1;Talin-2
3.36762782315246	ATP6V1D	-0.820610115677118	VNAIEHVIIPR	G3V2S6	V-type proton ATPase subunit D
2.55032970344987	SYT1	-0.81849629431963	VQVVVTVLDYDK	J3KQA0	Synaptotagmin-1;Synaptotagmin-2
1.71272714849066	NEFM	-0.818064228771254	SIELESVR	P07197	Neurofilament medium polypeptide
5.68419323695877	ATP5A1	-0.816968548297882	EIVTNFLAGFEA	P25705	ATP synthase subunit alpha, mitochondrial
2.34813953092986	NEFL	-0.815842452831566	LAAEDATNEK	P07196	Neurofilament light polypeptide
2.33382871479134	EPB41L3	-0.811039663059637	TETISFGSVSPGGVK	A8K968	Band 4.1-like protein 3;Band 4.1-like protein 3, N-terminally processed
1.3675546032234	NEFL	-0.810584662109613	FTVLTESAAK	P07196	Neurofilament light polypeptide
2.21431839674138	BASP1	-0.807170291244984	TEGAAEAK	P80723	Brain acid soluble protein 1
2.19295340046382	GLS	-0.805433948338032	VADYIPQLAK	O94925	Glutaminase kidney isoform, mitochondrial
4.68572411459132	PFN2	-0.802421300299466	DSLYVDGDCTMDIR	G5E9Q6	Profilin;Profilin-2
4.5065440489263	VIM	-0.801142085157335	LLQDSVDFSLADAINTEFK	P08670	Vimentin
1.78741493177959	VSNL1	-0.799505896121264	STEFNEHELK	P62760	Visinin-like protein 1
3.777439834643	NDUFV1	-0.791060237213969	GGAGFPTGLK	G3V0I5	NADH dehydrogenase [ubiquinone] flavoprotein 1, mitochondrial
3.4298272477745	A2M	-0.790476071834564	LLIYAVLPTGDVIGDSAK	P01023	Alpha-2-macroglobulin
1.58309196100081	NEFL	-0.785636428254656	ALYEQEIR	P07196	Neurofilament light polypeptide
2.46444492445647	BASP1	-0.784436701238155	GYNVNDEK	P80723	Brain acid soluble protein 1
3.90794519052043	ATP1A3	-0.784379577636719	SPDCTHDNPLETR	A0A2R8YEY8	Sodium/potassium-transporting ATPase subunit alpha-3
3.31597418148762	PDHA1	-0.781717263534665	AAASTDYYK	Q5JPU2	Pyruvate dehydrogenase E1 component subunit alpha, somatic form, mitochondrial
5.0890299587038	TUBA1B	-0.776717085274868	SIQFVDWCPTGFK	P68363	Tubulin alpha-1B chain;Tubulin alpha-4A chain
1.28714809204076	SYN1	-0.77131507024169	GSHGQTPSPGALPLGR	P17600	Synapsin-1
3.36104151800202	TPM1	-0.757837714627385	SLQEQADAAEER	H0YKJ4
5.98649067033817	PRDX5	-0.757462166249752	ALNVEPDGTGLTCSLAPNIISQL	P30044	Peroxiredoxin-5, mitochondrial
5.83148024670655	ACADVL	-0.753954853024334	NPFGNAGLLLGEAGK	P49748	Very long-chain specific acyl-CoA dehydrogenase, mitochondrial
8.59190101275082	TCP1	-0.75346779897809	IACLDFSLQK	P17987	T-complex protein 1 subunit alpha
7.18282809421191	HK1	-0.751993781328201	QTHNNAVVK	P19367	Hexokinase-1
6.96711797499323	PRKACA	-0.747278337180614	NLLQVDLTK	A0A8V8TL59	cAMP-dependent protein kinase catalytic subunit alpha;cAMP-dependent protein kinase catalytic subunit beta
3.47861395917311	NDUFS4	-0.746508823987097	EDAVSFAEK	O43181	NADH dehydrogenase [ubiquinone] iron-sulfur protein 4, mitochondrial
1.70800073860209	TPPP	-0.740472392737865	APIISGVTK	O94811	Tubulin polymerization-promoting protein
5.84318202223581	CD59	-0.739087969064713	AGLQVYNK	E9PNW4	CD59 glycoprotein
4.72557655614076	SPTAN1	-0.737090601027012	VEDLFLTFAK	Q13813	Spectrin alpha chain, non-erythrocytic 1
6.41156830779146	CLTC	-0.736767381429672	HDVVFLITK	Q00610	Clathrin heavy chain 1;Clathrin heavy chain
2.08987265548943	SNCA	-0.735847781971097	EQVTNVGGAVVTGVTAVAQK	E7EPV7	Alpha-synuclein
2.93081853196372	GLUD1	-0.726886275410652	YSTDVSVDEVK	P00367	Glutamate dehydrogenase 1, mitochondrial;Glutamate dehydrogenase 2, mitochondrial
1.90635368277427	TUBB4A	-0.726560702174902	EVDEQMLSVQSK	P04350	Tubulin beta-4A chain
5.3508882735513	DLD	-0.725972376018763	AAQLGFK	P09622	Dihydrolipoyl dehydrogenase, mitochondrial;Dihydrolipoyl dehydrogenase
2.93473215458121	ATP6V1B2	-0.722751231119037	SGQVLEVSGSK	P21281	V-type proton ATPase subunit B, brain isoform
1.93961695520366	CFB	-0.720319930138066	DAQYAPGYDK	H7C5H1	Complement factor B;Complement factor B Ba fragment;Complement factor B Bb fragment
5.10949144621385	SPTBN1	-0.718699168413877	QALQDTLALYK	Q01082	Spectrin beta chain, non-erythrocytic 1
8.50246945467157	PPP5C	-0.717711579799652	AIAGDEHK	P53041	Serine/threonine-protein phosphatase 5;Serine/threonine-protein phosphatase
4.53746194409178	MGST3	-0.715247952006757	VLYAYGYYTGEPSK	O14880	Microsomal glutathione S-transferase 3
5.8089021095471	SPTBN1	-0.712297359853983	SQNIVTDSSSLSAEAIR	Q01082	Spectrin beta chain, non-erythrocytic 1
1.92077177830227	SNCA	-0.711140441056341	TVEGAGSIAAATGFVK	E7EPV7	Alpha-synuclein
2.86118705398262	SH3GL1	-0.710844817012548	DSLDIEVK	Q99962	Endophilin-A2;Endophilin-A1
1.86172813573052	NEFM	-0.710427975235507	EELVADAK	P07197	Neurofilament medium polypeptide
1.43717313969453	ATP1B1	-0.707768750935793	SYEAYVLNIVR	P05026	Sodium/potassium-transporting ATPase subunit beta-1
4.49434077695472	VDAC2	-0.707228747755289	SINAGGHK	P45880	Voltage-dependent anion-selective channel protein 2
4.64805272401429	RPLP0	-0.705679169669747	IIQLLDDYPK	P05388	60S acidic ribosomal protein P0;60S acidic ribosomal protein P0-like
3.38328286430624	ATP6V1H	-0.704999805614352	GAVDAAVPTNIIAAK	Q9UI12	V-type proton ATPase subunit H
7.68620807056199	PPP2CA	-0.704516969248652	QLSESQVK	A0A8V8TRB3	Serine/threonine-protein phosphatase 2A catalytic subunit alpha isoform
2.51789568925715	THY1	-0.696969156479463	VTSLTACLVDQSLR	E9PIM6	Thy-1 membrane glycoprotein
5.9401932792316	PSMD14	-0.69059647321701	AVAVVVDPIQSVK	O00487	26S proteasome non-ATPase regulatory subunit 14
3.92563535876805	HSD17B10	-0.688537302985787	DVQTALALAK	Q99714	3-hydroxyacyl-CoA dehydrogenase type-2
2.0295816268659	MBP	-0.688313160836697	YLATASTMDHAR	P02686	Myelin basic protein
1.62362125571741	TUBA4A	-0.688007906638086	EIIDPVLDR	P68366	Tubulin alpha-4A chain
6.83838569700556	PGK1	-0.684068133495748	FHVEEEGK	P00558	Phosphoglycerate kinase 1;Phosphoglycerate kinase 2
4.05474737487041	HNRNPK	-0.683440687926486	IITITGTQDQIQNAQYLLQNSVK	P61978	Heterogeneous nuclear ribonucleoprotein K
5.45897747479368	ATP5I	-0.683119319751859	ELAEDDSILK	P56385	ATP synthase subunit e, mitochondrial
5.20310482219051	IMMT	-0.682465982809663	VQAAQSEAK	Q16891	MICOS complex subunit MIC60
7.56832046823717	SOD1	-0.682395709678531	TLVVHEK	P00441	Superoxide dismutase [Cu-Zn]
3.22479861309744	ALDH2	-0.682128436956555	ILGYINTGK	P05091	Aldehyde dehydrogenase, mitochondrial
1.60712437462562	NCAM1	-0.681924014538527	SEAASVSTTNPSQGEDFK	A0A0D9SF30
2.02369937481749	BASP1	-0.679887603735551	SDGAPASDSKPGSSEAAPSSK	P80723	Brain acid soluble protein 1
4.79654119731453	H1FX	-0.677292021363974	AGGSAALSPSK	Q92522	Histone H1x
1.65873848631802	GOT1	-0.675353439897299	APPSVFAEVPQAQPVLVFK	P17174	Aspartate aminotransferase, cytoplasmic
2.89805834565523	STMN1	-0.669800800085068	ASSDIQVK	A2A2D0	Stathmin
1.49010463278817	GNAO1	-0.669750120374374	IGAADYQPTEQDILR	P09471	Guanine nucleotide-binding protein G(o) subunit alpha
1.29626413045588	STXBP1	-0.668775197863579	ISEQTYQLSR	A0A1B0GTP9	Syntaxin-binding protein 1
2.42119939967417	ATP1A3	-0.668486142531037	YNTDCVQGLTHSK	A0A2R8YEY8	Sodium/potassium-transporting ATPase subunit alpha-3
5.05473861501134	SPTAN1	-0.665652438625693	DLIGVQNLLK	Q13813	Spectrin alpha chain, non-erythrocytic 1
4.94427190284504	SPTBN1	-0.664270700886846	EASLGEASK	Q01082	Spectrin beta chain, non-erythrocytic 1
3.65849579977794	TIMM13	-0.661625227774493	MEGGFGSDFGGSGSGK	Q9Y5L4	Mitochondrial import inner membrane translocase subunit Tim13
1.38179634648069	NEFL	-0.66141014918685	EGLEETLR	P07196	Neurofilament light polypeptide
4.10517029688797	CRYL1	-0.659247444197536	VPDDPEHLAAR	Q9Y2S2	Lambda-crystallin homolog
4.61956226706028	TUFM	-0.655451560392976	TTLTAAITK	P49411	Elongation factor Tu, mitochondrial
4.4026096662782	IDH2	-0.654167999327183	DQTDDQVTIDSALATQK	P48735	Isocitrate dehydrogenase [NADP], mitochondrial
4.76020856547619	TUBA8	-0.651605048403144	AVCMLSNTTAIAEAWAR	Q71U36	Tubulin alpha-8 chain;Tubulin alpha-1B chain;Tubulin alpha-4A chain;Tubulin alpha-1A chain;Tubulin alpha-3E chain
6.43037011084838	PPP2R1A	-0.65083291400224	LTQDQDVDVK	P30153	Serine/threonine-protein phosphatase 2A 65 kDa regulatory subunit A alpha isoform
8.12741053483834	ARHGDIA	-0.650238201767206	SIQEIQELDKDDESLR	P52565	Rho GDP-dissociation inhibitor 1
4.15638220212376	PFKP	-0.650147952698171	NVIFQPVAELK	A0A8V8TMY4	ATP-dependent 6-phosphofructokinase, platelet type
3.23478866271168	SLC3A2	-0.649994249641895	VAEDEAEAAAAAK	F5GZS6	4F2 cell-surface antigen heavy chain
4.11973590930194	SLC25A6	-0.649779691360891	AAYFGVYDTAK	P12236	ADP/ATP translocase 3;ADP/ATP translocase 3, N-terminally processed;ADP/ATP translocase 1
3.70966158746931	MDH1	-0.648395705595613	DLDVAILVGSMPR	P40925	Malate dehydrogenase, cytoplasmic;Malate dehydrogenase
1.40483732166568	CEND1	-0.645576639473438	GPGDGAEEDEAASGGPGGR	Q8N111	Cell cycle exit and neuronal differentiation protein 1
4.52006816371869	SLC25A5	-0.64350168723613	DFLAGGVAAAISK	P05141	ADP/ATP translocase 2;ADP/ATP translocase 2, N-terminally processed
3.66811788956992	HNRNPA1	-0.643465511500835	SSGPYGGGGQYFAK	P09651	Heterogeneous nuclear ribonucleoprotein A1;Heterogeneous nuclear ribonucleoprotein A1, N-terminally processed;Heterogeneous nuclear ribonucleoprotein A1-like 2
3.03088700041704	GOT2	-0.641217808425427	IAAAILNTPDLR	P00505	Aspartate aminotransferase, mitochondrial
2.35102130628566	LSAMP	-0.639875742048025	AANEVSSADVK	F5H5G1	Limbic system-associated membrane protein
2.82973894411927	SLC4A4	-0.638852305337787	METETSAPGEQPK	Q9Y6R1	Electrogenic sodium bicarbonate cotransporter 1
5.21278267456563	MAPK3	-0.637043553218245	NYLQSLPSK	P27361	Mitogen-activated protein kinase 3;Mitogen-activated protein kinase
5.31105697927264	RNH1	-0.635331059573218	ELSLAGNELGDEGAR	P13489	Ribonuclease inhibitor
2.79267750500847	APEX1	-0.630321773514152	EAAGEGPALYEDPPDQK	P27695	DNA-(apurinic or apyrimidinic site) lyase;DNA-(apurinic or apyrimidinic site) lyase, mitochondrial
2.13973042218781	EIF4E	-0.629961305018514	IVIGYQSHADTATK	P06730	Eukaryotic translation initiation factor 4E
3.35404651132607	PFKM	-0.629588447231799	GITNLCVIGGDGSLTGADTFR	P08237	ATP-dependent 6-phosphofructokinase, muscle type
6.84315943168736	TUBA8	-0.627222111262381	NLDIERPTYTNLNR	Q71U36	Tubulin alpha-8 chain;Tubulin alpha-1B chain;Tubulin alpha-4A chain;Tubulin alpha-1A chain;Tubulin alpha-3E chain
3.87468472657705	PGD	-0.626529848389328	AGQAVDDFIEK	P52209	6-phosphogluconate dehydrogenase, decarboxylating
3.78990989474999	OXCT1	-0.626182241970673	QHEADADLINAGK	P55809	Succinyl-CoA:3-ketoacid coenzyme A transferase 1, mitochondrial
1.77670147351174	BCAN	-0.623761035129428	YEVDTVLR	Q96GW7	Brevican core protein
2.44283285519491	SLC25A12	-0.623398378491402	SPSVAVVQPK	O75746	Calcium-binding mitochondrial carrier protein Aralar1
2.6813435589775	C3	-0.619333019852638	SNLDEDIIAEENIVSR	P01024	Complement C3;Complement C3 beta chain;C3-beta-c;Complement C3 alpha chain;C3a anaphylatoxin;Acylation stimulating protein;Complement C3b alpha chain;Complement C3c alpha chain fragment 1;Complement C3dg fragment;Complement C3g fragment;Complement C3d fragment;Complement C3f fragment;Complement C3c alpha chain fragment 2
3.50249091741052	CRMP1	-0.618379256501794	SAADIIALAR	Q14194	Dihydropyrimidinase-related protein 1
1.32008556989545	GPM6A	-0.618251491338015	ICTVSENFLR	P51674	Neuronal membrane glycoprotein M6-a
5.81841620169733	RAB6A	-0.616218689270318	LVFLGEQSVGK	P20340	Ras-related protein Rab-6A;Ras-related protein Rab-6B
4.9300028929115	RTN1	-0.615418154560029	SVLQAVQK	Q16799	Reticulon-1;Reticulon
2.98920100350559	HK1	-0.614821864292026	FLLSESGSGK	P19367	Hexokinase-1
1.31515958217492	THY1	-0.613363469019532	VLYLSAFTSK	E9PIM6	Thy-1 membrane glycoprotein
1.27189893200314	TPPP	-0.610702743381262	NVTVTDVDIVFSK	O94811	Tubulin polymerization-promoting protein
4.60361178256118	TUBA8	-0.609488799795508	QLFHPEQLITGK	Q71U36	Tubulin alpha-8 chain;Tubulin alpha-1B chain;Tubulin alpha-4A chain;Tubulin alpha-1A chain;Tubulin alpha-3E chain
3.89842264010929	NSFL1C	-0.608892897632904	LGAAPEEESAYVAGEK	Q9UNZ2	NSFL1 cofactor p47
4.49681584213926	ECH1	-0.608815908618271	SPVAVQSTK	Q13011	Delta(3,5)-Delta(2,4)-dienoyl-CoA isomerase, mitochondrial
4.51024805716089	ATP5A1	-0.607947938769939	TSIAIDTIINQK	P25705	ATP synthase subunit alpha, mitochondrial
3.34260651165396	HRSP12	-0.607837386371102	AAYQVAALPK	P52758	Ribonuclease UK114
6.35080244613992	PGK1	-0.607788672158495	ACANPAAGSVILLENLR	P00558	Phosphoglycerate kinase 1
4.86721185253545	TPI1	-0.605367975309491	VTNGAFTGEISPGMIK	P60174	Triosephosphate isomerase
6.5276501479505	FASN	-0.603453158028424	VAAAVDLIIK	P49327	Fatty acid synthase;[Acyl-carrier-protein] S-acetyltransferase;[Acyl-carrier-protein] S-malonyltransferase;3-oxoacyl-[acyl-carrier-protein] synthase;3-oxoacyl-[acyl-carrier-protein] reductase;3-hydroxyacyl-[acyl-carrier-protein] dehydratase;Enoyl-[acyl-carrier-protein] reductase;Oleoyl-[acyl-carrier-protein] hydrolase
5.15666305239338	YKT6	-0.601608503237367	VQAELDETK	A0A7I2V4L6	Synaptobrevin homolog YKT6
2.37475484018128	SLC25A12	-0.601528928428888	LATATFAGIENK	O75746	Calcium-binding mitochondrial carrier protein Aralar1
1.70713629286181	CDS2	-0.598806351423264	VDGETASDSESR	O95674	Phosphatidate cytidylyltransferase 2
1.08646399231353	NEFM	-0.598503179103136	QASHAQLGDAYDQEIR	P07197	Neurofilament medium polypeptide
2.61335514294074	PLEC	-0.597529832832515	SYVDPSTDER	A0A8I5KSD5	Plectin
4.42146739251445	PRDX2	-0.59514215067029	TDEGIAYR	P32119	Peroxiredoxin-2
4.78536591424891	SPTAN1	-0.59418523684144	GDILTLLNSTNK	Q13813	Spectrin alpha chain, non-erythrocytic 1
4.23185790832035	CKB	-0.5935287296772	DLFDPIIEDR	P12277	Creatine kinase B-type
3.13421340766136	HRSP12	-0.592161316797137	IEIEAVAIQGPLTTASL	P52758	Ribonuclease UK114
2.79093681301867	ALDH6A1	-0.592124509811401	GDTNFYGK	Q02252	Methylmalonate-semialdehyde dehydrogenase [acylating], mitochondrial
3.74311788364926	SPTBN1	-0.591965145617724	LLQLTEK	Q01082	Spectrin beta chain, non-erythrocytic 1
4.37989887165424	HSPD1	-0.58977877497673	VGGTSDVEVNEK	P10809	60 kDa heat shock protein, mitochondrial
1.70046062560135	MAPT	-0.589288685843349	GAAPPGQK	A0A7P0T936	Microtubule-associated protein tau;Microtubule-associated protein
2.31035356257806	NCAM1	-0.588049395009875	LEGQMGEDGNSIK	A0A087WWD4	Neural cell adhesion molecule 1
2.66372495297921	CYCS	-0.58645072132349	ADLIAYLK	C9JFR7	Cytochrome c
3.20227388283547	H1FX	-0.586041245050728	GAPAAATAPAPTAHK	Q92522	Histone H1x
5.52098132774251	RPLP1	-0.584607741702348	AAGVNVEPFWPGLFAK	P05386	60S acidic ribosomal protein P1
1.49739013607748	ALDOC	-0.584238836914301	LSQIGVENTEENR	P09972	Fructose-bisphosphate aldolase C;Fructose-bisphosphate aldolase
4.69601995114214	SRP14	-0.583835216239095	ISTVVSSK	H0YLA2	Signal recognition particle 14 kDa protein
3.97728898974969	ATP5D	-0.582901391759515	AQAELVGTADEATR	P30049	ATP synthase subunit delta, mitochondrial
4.89533364904779	SLC25A11	-0.579941457137465	LTGADGTPPGFLLK	Q02978	Mitochondrial 2-oxoglutarate/malate carrier protein
5.54688761103844	LAMTOR1	-0.578724527568556	LLLDPSSPPTK	Q6IAA8	Ragulator complex protein LAMTOR1
3.46984488488919	ATP1A3	-0.578390802443028	VIMVTGDHPITAK	P05023	Sodium/potassium-transporting ATPase subunit alpha-3;Potassium-transporting ATPase alpha chain 1;Sodium/potassium-transporting ATPase subunit alpha-2;Sodium/potassium-transporting ATPase subunit alpha-1;Potassium-transporting ATPase alpha chain 2
3.14785289645225	SPTAN1	-0.578121289610863	DLNSQADSLMTSSAFDTSQVK	Q13813	Spectrin alpha chain, non-erythrocytic 1
3.90913343747455	ACO2	-0.577886001579463	LEAPDADELPK	A0A7I2V3U0	Aconitate hydratase, mitochondrial
2.29837304594632	H1F0	-0.577870123833418	VGENADSQIK	P07305	Histone H1.0;Histone H1.0, N-terminally processed
2.89242544847446	AK1	-0.577130398154259	GFLIDGYPR	P00568	Adenylate kinase isoenzyme 1;Adenylate kinase isoenzyme 5
2.2582595862286	SEPT5	-0.576029798388481	HTVDIEEK	G3XAH0	Septin-5
2.33690847800179	MAPT	-0.57451514415443	IGSLDNITHVPGGGNK	A0A7P0T936	Microtubule-associated protein tau;Microtubule-associated protein
2.05056244881147	NCAM1	-0.572514333482832	GLGEISAASEFK	A0A087WWD4	Neural cell adhesion molecule 1
2.37939678815687	PLEC	-0.570817687734962	VLADPSDDTK	A0A8I5KSD5	Plectin;Epiplakin
5.96113959631639	PARK7	-0.570682632923126	DVVICPDASLEDAK	Q99497	Protein deglycase DJ-1
8.91657819811466	NPEPPS	-0.567452661320567	AGIISTVEVLK	P55786	Puromycin-sensitive aminopeptidase
1.39920361025263	ATP2B1	-0.566450311243534	GIIDSTVSDQR	P20020	Plasma membrane calcium-transporting ATPase 1
3.32449141947799	SUB1	-0.566163108497858	GISLNPEQWSQLK	P53999	Activated RNA polymerase II transcriptional coactivator p15
3.84385622155232	CCDC90B	-0.565386051684618	QLQNLQK	E9PKQ5
6.39965707967912	PCMT1	-0.564709926210344	VIGIDHIK	A0A3F2YNX8	Protein-L-isoaspartate(D-aspartate) O-methyltransferase;Protein-L-isoaspartate O-methyltransferase
1.15157050251025	ALDOC	-0.564683391898871	YEGSGEDGGAAAQSLYIANHAY	P09972	Fructose-bisphosphate aldolase C;Fructose-bisphosphate aldolase
3.21323013023381	ALDH2	-0.562108460348099	LGPALATGNVVVMK	P05091	Aldehyde dehydrogenase, mitochondrial
8.43127735531087	RAB7A	-0.5608429023996	DPENFPFVVLGNK	P51149	Ras-related protein Rab-7a
2.37327055198843	ALDOC	-0.55927888546139	DNAGAATEEFIK	P09972	Fructose-bisphosphate aldolase C;Fructose-bisphosphate aldolase
4.19104870380351	ATP5O	-0.558630224596709	VAASVLNPYVK	P48047	ATP synthase subunit O, mitochondrial
1.27402676435084	STXBP1	-0.557877318980172	HIAEVSQEVTR	A0A1B0GTP9	Syntaxin-binding protein 1
2.26351264432044	NCEH1	-0.557419907301664	SAPLIADQAVLQLLPK	Q6PIU2	Neutral cholesterol ester hydrolase 1
3.58108335138539	TIMM9	-0.557025868521305	AAQIPESDQIK	Q9Y5J7	Mitochondrial import inner membrane translocase subunit Tim9
2.84271360701369	NDUFB11	-0.556754986569285	TVVAPSAVAGK	Q9NX14	NADH dehydrogenase [ubiquinone] 1 beta subcomplex subunit 11, mitochondrial
4.3242953859632	ACAT1	-0.555700618773699	LGSIAIQGAIEK	A0A5F9ZHL1	Acetyl-CoA acetyltransferase, mitochondrial
8.49376763003934	DYNC1H1	-0.555515929684043	LEGVEGVAHIIDPK	Q14204	Cytoplasmic dynein 1 heavy chain 1
4.74679084460041	CTSD	-0.553174678236246	DPDAQPGGELMLGGTDSK	F8W787	Cathepsin D;Cathepsin D light chain;Cathepsin D heavy chain
1.19700744209718	PLP1	-0.552930050715804	TSASIGSLCADAR	P60201	Myelin proteolipid protein
2.87150695063141	MAP1A	-0.551855394244194	VLFPGNAPQNK	E9PGC8	Microtubule-associated protein 1A;MAP1A heavy chain;MAP1 light chain LC2
1.8802777190368	CUTA	-0.549873065203428	TQSSLVPALTDFVR	O60888	Protein CutA
5.63224397806399	RAD23B	-0.549662544112653	IDIDPEETVK	P54727	UV excision repair protein RAD23 homolog B
1.71979824203628	NSF	-0.548217280302197	TTIAQQVK	I3L0N3	Vesicle-fusing ATPase
5.49880157058384	COPA	-0.547673219069839	GITGVDLFGTTDAVVK	P53621	Coatomer subunit alpha;Xenin;Proxenin
3.56002494536824	SLC25A3	-0.546469204360619	GSSASLVLK	Q00325	Phosphate carrier protein, mitochondrial
3.04799138221924	HSPA9	-0.544884945452213	ETAENYLGHTAK	P38646	Stress-70 protein, mitochondrial
3.77896036384619	ATP5A1	-0.544539212313248	STVAQLVK	P25705	ATP synthase subunit alpha, mitochondrial
3.579047747872	UQCRC1	-0.544483467563987	IAEVDASVVR	P31930	Cytochrome b-c1 complex subunit 1, mitochondrial
2.98650484534453	CLIC4	-0.538354581594467	GVVFSVTTVDLK	Q9Y696	Chloride intracellular channel protein 4
3.95485723037253	SPTAN1	-0.537415894120932	SADESGQALLAAGHYASDEVR	Q13813	Spectrin alpha chain, non-erythrocytic 1
2.83240147157705	DDAH1	-0.53495453139767	TPEEYPESAK	O94760	N(G),N(G)-dimethylarginine dimethylaminohydrolase 1
0.8413922140997	BCAN	-0.534646990895271	YAFSFSGAQEACAR	Q96GW7	Brevican core protein
4.60865336335317	ATP5A1	-0.533988094516099	VLSIGDGIAR	P25705	ATP synthase subunit alpha, mitochondrial
5.46609110618073	DLST	-0.533686190843582	AKPAEAPAAAAPK	P36957	Dihydrolipoyllysine-residue succinyltransferase component of 2-oxoglutarate dehydrogenase complex, mitochondrial
3.76685462193413	PDIA3	-0.532936087902635	FLQDYFDGNLK	P30101	Protein disulfide-isomerase A3
3.62378764797589	AP2A2	-0.531967186182737	GLAVFISDIR	O95782	AP-2 complex subunit alpha-2;AP-2 complex subunit alpha-1
9.19390056974478	TXNL1	-0.531414729589596	IDQYQGADAVGLEEK	O43396	Thioredoxin-like protein 1
2.56690734921289	PRKCSH	-0.530090682767332	AQQEQELAADAFK	K7ELL7	Glucosidase 2 subunit beta
1.84939355229072	NEFL	-0.527625791728497	VHELEQQNK	P07196	Neurofilament light polypeptide
3.17332703473053	SPTBN1	-0.526815956714563	VLVLSQDYGK	Q01082	Spectrin beta chain, non-erythrocytic 1
1.07981085631894	ATP6V0D1	-0.526341227442026	ADDYEQVK	F5GYQ1	V-type proton ATPase subunit d 1
0.97974451460012	TNR	-0.525823860615492	AEIENYVLTYK	Q92752	Tenascin-R
2.9530270793662	SPTAN1	-0.525641766935587	DLASVNNLLK	Q13813	Spectrin alpha chain, non-erythrocytic 1
3.96236040846106	MGST3	-0.524621218815446	SGLGSGPK	O14880	Microsomal glutathione S-transferase 3
3.70120661546856	VDAC3	-0.524395338911563	LTLDTIFVPNTGK	Q9Y277	Voltage-dependent anion-selective channel protein 3
2.50280123619454	UCHL1	-0.521459813974798	NEAIQAAHDAVAQEGQCR	P09936	Ubiquitin carboxyl-terminal hydrolase isozyme L1;Ubiquitin carboxyl-terminal hydrolase
1.21252073166924	ASRGL1	-0.521123051643372	GNVAYATSTGGIVNK	Q7L266	Isoaspartyl peptidase/L-asparaginase;Isoaspartyl peptidase/L-asparaginase alpha chain;Isoaspartyl peptidase/L-asparaginase beta chain
4.50377659788913	UQCRC2	-0.519294621795416	GGLGLSGAK	P22695	Cytochrome b-c1 complex subunit 2, mitochondrial
1.16429043098042	SLC1A2	-0.517973785102367	NLFPENLVQACFQQIQTVTK	P43004	Excitatory amino acid transporter 2;Amino acid transporter
2.38080702197558	HDGF	-0.516451631113887	EAENPEGEEK	P51858	Hepatoma-derived growth factor
7.38235119570828	HSPA8	-0.516036704927683	FEELNADLFR	P11142	Heat shock cognate 71 kDa protein;Heat shock-related 70 kDa protein 2
2.43097457204528	IDH3A	-0.515442721731961	IEAACFATIK	P50213	Isocitrate dehydrogenase [NAD] subunit alpha, mitochondrial
1.76028623429373	PLEC	-0.511426504701376	SSIAGLLLK	A0A8I5KSD5	Plectin
2.31427209806755	MAP1B	-0.511097621545196	DAYCSEVK	P46821	Microtubule-associated protein 1B;MAP1B heavy chain;MAP1 light chain LC1
2.40520767803828	ETFA	-0.509648011252284	GTSFDAAATSGGSASSEK	P13804	Electron transfer flavoprotein subunit alpha, mitochondrial
4.18429688892518	VAT1	-0.50956315016374	VLLVPGPEK	Q99536	Synaptic vesicle membrane protein VAT-1 homolog
7.08860692351163	HSP90AA1	-0.507513119652867	NPDDITNEEYGEFYK	P07900	Heat shock protein HSP 90-alpha
3.95056881296504	PHB2	-0.507394753210247	IGGVQQDTILAEGLHFR	Q99623	Prohibitin-2
3.26474435057839	EPB41L2	-0.507064619660378	APHLQLIEGK	O43491	Band 4.1-like protein 2
2.65845639539929	SPTBN1	-0.506532157864422	QLQEDAAR	Q01082	Spectrin beta chain, non-erythrocytic 1
4.43543055402466	VDAC3	-0.506097008381039	CNTPTYCDLGK	Q9Y277	Voltage-dependent anion-selective channel protein 3
2.4594796476631	PHB	-0.504145502764732	QVAQQEAER	P35232	Prohibitin
2.79091299223928	TUBB3	-0.503742503374815	ALTVPELTQQMFDAK	P68371	Tubulin beta-3 chain;Tubulin beta-4B chain;Tubulin beta-4A chain
3.14957221227942	ACO2	-0.502313917130232	DINQEVYNFLATAGAK	A0A7I2V3U0	Aconitate hydratase, mitochondrial
2.85429623879978	VDAC2	-0.501062327134423	LTFDTTFSPNTGK	P45880	Voltage-dependent anion-selective channel protein 2
3.1766568854462	IMMT	-0.501042346283793	SEIQAEQDR	Q16891	MICOS complex subunit MIC60
3.19386086511071	ALDH2	-0.50091841542162	VIQVAAGSSNLK	P05091	Aldehyde dehydrogenase, mitochondrial
5.53830367067817	ATP2B4	-0.498291976749897	QIPSPDVFLPK	P23634	Plasma membrane calcium-transporting ATPase 4
2.02687037708925	ATP1A1	-0.497431753855199	EQPLDEELK	P05023	Sodium/potassium-transporting ATPase subunit alpha-1
7.09765291971805	RBMX	-0.497057370468974	ALEAVFGK	P38159	RNA-binding motif protein, X chromosome;RNA-binding motif protein, X chromosome, N-terminally processed
4.50645561522569	RAB2A	-0.493439649045467	YIIIGDTGVGK	P61019	Ras-related protein Rab-2A;Ras-related protein Rab-2B
1.56724807065883	PLEC	-0.493037657201057	AYSDPSTGEPATYGELQQR	A0A8I5KSD5	Plectin
4.18076588925442	C21orf33	-0.492428489401937	EVVEAHVDQK	P0DPI2
1.7575692678599	EPB41L2	-0.490657412819564	TTEVGSVSEVK	O43491	Band 4.1-like protein 2
6.03857770111527	HSP90AB1	-0.490240779775195	LGIHEDSTNR	P08238	Heat shock protein HSP 90-beta
1.70073023116011	HSPA12A	-0.490055852010846	GAVLFGLDPAVIK	A0A6I8PIW1	Heat shock 70 kDa protein 12A
0.949933193877004	MOG	-0.486571111064404	AEIENLHR	C9JTE0	Myelin-oligodendrocyte glycoprotein
2.9923425932958	SPTAN1	-0.485831391811371	SSLSSAQADFNQLAELDR	Q13813	Spectrin alpha chain, non-erythrocytic 1
1.99890668857883	ENO2	-0.484679866209626	DATNVGDEGGFAPNILENSEALELVK	P09104	Gamma-enolase
4.99372484195784	DSTN	-0.48411793410778	CSTPEEIK	P60981	Destrin
2.96043765792965	ACO2	-0.483531236089766	LTIQGLK	A0A7I2V3U0	Aconitate hydratase, mitochondrial
2.63390742387404	SPTBN1	-0.480857229605317	VAVVNQIAR	Q01082	Spectrin beta chain, non-erythrocytic 1
0.84808060654468	PLEC	-0.478929799655452	AGVAAPATQVAQVTLQSVQR	A0A8I5KSD5	Plectin
1.54192387515833	CRYAB	-0.477492642309517	IPADVDPLTITSSLSSDGVLTVNGPR	P02511	Alpha-crystallin B chain
1.24269009527502	SLC9A3R1	-0.476707264408469	SVDPDSPAEASGLR	O14745	Na(+)/H(+) exchange regulatory cofactor NHE-RF1
5.37790187012317	CORO1B	-0.475763407349586	AIFLADGK	Q9BR76	Coronin-1B;Coronin
5.29924446232239	UBE2N	-0.473387518525124	AEPDESNAR	P61088	Ubiquitin-conjugating enzyme E2 N;Putative ubiquitin-conjugating enzyme E2 N-like
2.54895469928982	NNT	-0.472995246062055	VAGAQIQGAK	Q13423	NAD(P) transhydrogenase, mitochondrial
2.19480540384855	AP2B1	-0.467822380270809	IQPGNPNYTLSLK	P63010	AP-2 complex subunit beta
2.2903989024201	TCP1	-0.467354905582033	EVGDGTTSVVIIAAELLK	P17987	T-complex protein 1 subunit alpha
1.76391336017208	AK1	-0.466043439414352	YGYTHLSTGDLLR	P00568	Adenylate kinase isoenzyme 1
4.65996998947136	SPTAN1	-0.463897491805255	LGDSHDLQR	Q13813	Spectrin alpha chain, non-erythrocytic 1
3.23879341449278	ACO2	-0.460369588527828	QGLLPLTFADPADYNK	A0A7I2V3U0	Aconitate hydratase, mitochondrial
2.33636148534077	HNRNPUL2-BSCL2	-0.459904539585113	AAEEQGDDQDSEK	H3BQZ7	Heterogeneous nuclear ribonucleoprotein U-like protein 2
3.32603179713245	PRDX2	-0.4598821464926	GLFIIDGK	P32119	Peroxiredoxin-2
1.95285491734015	TPM1	-0.458787728101015	SLEAQAEK	Q6ZN40	Tropomyosin alpha-1 chain;Tropomyosin alpha-3 chain
1.62302356484957	MLEC	-0.458544278144836	SNPEDQILYQTER	F5H1S8	Malectin
2.69128339806979	VDAC2	-0.458329536579549	LTLSALVDGK	P45880	Voltage-dependent anion-selective channel protein 2
5.25027706023225	DSTN	-0.458130283653736	YALYDASFETK	P60981	Destrin
2.58730051697801	HADH	-0.455705559998751	AGDEFVEK	A0A0A0MSE2	Hydroxyacyl-coenzyme A dehydrogenase, mitochondrial
2.3939844774186	GNAS	-0.454604594223201	QADYVPSDQDLLR	P63092	Guanine nucleotide-binding protein G(s) subunit alpha isoforms short;Guanine nucleotide-binding protein G(s) subunit alpha isoforms XLas
2.48187589248478	MT-CO2	-0.45377665264532	ILYMTDEVNDPSLTIK	P00403	Cytochrome c oxidase subunit 2
1.47499135505643	PGM1	-0.452054810523987	YDYEEVEAEGANK	P36871	Phosphoglucomutase-1
3.6748327932275	PHB	-0.451612776890397	NITYLPAGQSVLLQLPQ	P35232	Prohibitin
3.31638267614508	SPTAN1	-0.451272408477962	SLQQLAEER	Q13813	Spectrin alpha chain, non-erythrocytic 1
2.00525928517017	SPTAN1	-0.450396810565144	DLASVQALLR	Q13813	Spectrin alpha chain, non-erythrocytic 1
1.12705495646683	CRYAB	-0.450119391828775	FSVNLDVK	P02511	Alpha-crystallin B chain
3.24436215711117	ATP1A1	-0.449624638911337	DMTSEQLDDILK	P05023	Sodium/potassium-transporting ATPase subunit alpha-1
5.05988291429339	USP5	-0.449401287455112	IVILPDYLEIAR	P45974	Ubiquitin carboxyl-terminal hydrolase 5
4.94985090200779	CCT4	-0.445400746539235	FSNISAAK	P50991	T-complex protein 1 subunit delta
2.9370801023886	PRMT1	-0.443836507573724	VEEVELPVEK	E9PKG1	Protein arginine N-methyltransferase 1;Protein arginine N-methyltransferase 8
2.97237221681104	RPS27A	-0.443802118673921	EGIPPDQQR	P62979	Ubiquitin-40S ribosomal protein S27a;Ubiquitin;40S ribosomal protein S27a;Polyubiquitin-C;Ubiquitin;Ubiquitin-60S ribosomal protein L40;Ubiquitin;60S ribosomal protein L40;Polyubiquitin-B;Ubiquitin
1.21620963538188	PLEC	-0.442258175648749	APVPASELLASGVLSR	A0A8I5KSD5	Plectin
2.26305767136896	SELENBP1	-0.442119791731238	NTGTEAPDYLATVDVDPK	Q13228	Selenium-binding protein 1
0.834492275590879	SLC4A1	-0.442117248475552	ADFLEQPVLGFVR	P02730	Band 3 anion transport protein
3.78396241623611	RAP1B	-0.439662899635732	SALTVQFVQGIFVEK	P61224	Ras-related protein Rap-1b;Ras-related protein Rap-1b-like protein;Ras-related protein Rap-1A
2.8839022173154	SRSF7	-0.439630655013025	VYVGNLGTGAGK	A0A0B4J1Z1	Serine/arginine-rich splicing factor 7
3.54576285314978	IMMT	-0.438709495216608	AVDEAADALLK	Q16891	MICOS complex subunit MIC60
2.137340732331	COX4I1	-0.438395707681775	VNPIQGLASK	P13073	Cytochrome c oxidase subunit 4 isoform 1, mitochondrial
6.12449500244968	CAND1	-0.438239536527544	ITSEALLVTQQLVK	Q86VP6	Cullin-associated NEDD8-dissociated protein 1
3.78825324421958	ATP5I	-0.437915862724185	VPPVQVSPLIK	P56385	ATP synthase subunit e, mitochondrial
2.11524710956604	SPTAN1	-0.437578340992332	TATDEAYKDPSNLQGK	Q13813	Spectrin alpha chain, non-erythrocytic 1
1.3604672478272	COL4A1	-0.437361050210893	HSQTIDDPQCPSGTK	A0A3B3ISV3	Collagen alpha-1(IV) chain;Arresten
7.55055049844372	UBE2N	-0.436907589435577	LLAEPVPGIK	P61088	Ubiquitin-conjugating enzyme E2 N;Putative ubiquitin-conjugating enzyme E2 N-like
3.98354815206902	DPYSL2	-0.435885609895922	GIQEEMEALVK	A0A1C7CYX9	Dihydropyrimidinase-related protein 2
3.15857585017669	NNT	-0.435499561205506	MATQASTLYSNNITK	Q13423	NAD(P) transhydrogenase, mitochondrial
2.54727657870066	COX8A	-0.43517163656652	IHSLPPEGK	U3KQK5	Cytochrome c oxidase subunit 8A, mitochondrial
6.17058797749325	CAPZB	-0.434225240908563	STLNEIYFGK	P47756	F-actin-capping protein subunit beta
2.69384202066927	COX5B	-0.433790710032918	LVPQQLAH	P10606	Cytochrome c oxidase subunit 5B, mitochondrial
4.43265703702455	SPTBN1	-0.433399849012494	VLDNAIETEK	Q01082	Spectrin beta chain, non-erythrocytic 1
4.05066636373296	ETFB	-0.432590799685568	VDLVLLGK	P38117	Electron transfer flavoprotein subunit beta
3.74406512730415	ATIC	-0.432018477562815	DLIVATIAVK	P31939	Bifunctional purine biosynthesis protein PURH;Phosphoribosylaminoimidazolecarboxamide formyltransferase;IMP cyclohydrolase
4.44681958945753	RBMX	-0.428935003653169	GFAFVTFESPADAK	P38159	RNA-binding motif protein, X chromosome;RNA-binding motif protein, X chromosome, N-terminally processed;RNA-binding motif protein, X-linked-like-2;RNA-binding motif protein, X-linked-like-3;RNA binding motif protein, X-linked-like-1
2.95396911159686	TUBA1B	-0.42736752666533	GHYTIGK	Q71U36	Tubulin alpha-1B chain;Tubulin alpha-4A chain;Tubulin alpha-1A chain;Tubulin alpha-3E chain
0.89732996640813	NDRG2	-0.426875103637576	LDPTQTSFLK	G3V4S9	Protein NDRG2
5.69136165174449	CCT6A	-0.426354053616524	GIDPFSLDALSK	P40227	T-complex protein 1 subunit zeta
4.73442167152837	PA2G4	-0.426222285628319	SLVEASSSGVSVLSLCEK	Q9UQ80	Proliferation-associated protein 2G4
2.01000044284159	IVD	-0.424566527828574	QYVYNVAK	A0A0A0MT83	Isovaleryl-CoA dehydrogenase, mitochondrial
4.38279110101021	TKT	-0.42391520338133	HQPTAIIAK	P29401	Transketolase
3.94484429374412	HEBP1	-0.422917329892516	IPNQFQSDPPAPSDK	A0A3B3IRV5	Heme-binding protein 1
4.99385583432799	TSG101	-0.420804857648909	AVSESQLK	F5H442	Tumor susceptibility gene 101 protein
1.67717473253151	ATP6V1D	-0.420206985902041	FTAGDFSTTVIQNVNK	G3V2S6	V-type proton ATPase subunit D
2.3205595996773	CYB5B	-0.419622012972832	SGSMATAEASGSDGK	A0A8I5KX20	Cytochrome b5 type B
1.18595414147767	SPTBN1	-0.41908587962389	NEIDNYEEDYQK	Q01082	Spectrin beta chain, non-erythrocytic 1
2.69042988150526	RAB14	-0.417450320348144	DVTYEEAK	P61106	Ras-related protein Rab-14
2.85983016704432	SPTAN1	-0.417206478863955	SSEEIESAFR	Q13813	Spectrin alpha chain, non-erythrocytic 1
3.27911244856129	ATP5B	-0.417104904353619	VVDLLAPYAK	P06576	ATP synthase subunit beta, mitochondrial;ATP synthase subunit beta
1.17645346060793	GLUD1	-0.413835751265287	NYTDNELEK	P00367	Glutamate dehydrogenase 1, mitochondrial
4.74097599727281	PPP2R1A	-0.412412388564553	YFAQEALTVLSLA	P30153	Serine/threonine-protein phosphatase 2A 65 kDa regulatory subunit A alpha isoform
1.87163719517972	HNMT	-0.412368006072938	DLQEPEFSAK	P50135	Histamine N-methyltransferase
2.68196393456761	ATP5F1	-0.410547560453415	QASIQHIQNAIDTEK	P24539	ATP synthase F(0) complex subunit B1, mitochondrial
1.50335234583269	CBR1	-0.410144617035985	LFSGDVVLTAR	P16152	Carbonyl reductase [NADPH] 1
7.39793590663115	VAPA	-0.408293148688972	GPFTDVVTTNLK	O95292	Vesicle-associated membrane protein-associated protein A;Vesicle-associated membrane protein-associated protein B/C
1.06285099660771	NEFL	-0.408287375792861	QNADISAMQDTINK	P07196	Neurofilament light polypeptide
3.09549157194155	MAP1B	-0.40816242499277	SVNFSLTPNEIK	P46821	Microtubule-associated protein 1B;MAP1B heavy chain;MAP1 light chain LC1
0.925313659892575	CRMP1	-0.408078360557556	IVFEDGNINVNK	Q14194	Dihydropyrimidinase-related protein 1
1.13279186468521	YWHAH	-0.407954099029303	NCNDFQYESK	Q04917	14-3-3 protein eta
6.81965144002163	YWHAE	-0.407386576943099	LICCDILDVLDK	P62258	14-3-3 protein epsilon
3.58196847255973	ATP5B	-0.407190564530902	VALVYGQMNEPPGAR	P06576	ATP synthase subunit beta, mitochondrial;ATP synthase subunit beta
1.4109006065865	HK1	-0.406169545324519	DFNPTATVK	P19367	Hexokinase-1
1.89009720635393	GSTM3	-0.405955036729574	LLLEFTDTSYEEK	P21266	Glutathione S-transferase Mu 3
4.39445058568799	SPTBN1	-0.405950262583792	ELEAENYHDIK	Q01082	Spectrin beta chain, non-erythrocytic 1
1.7914703565515	SPTBN1	-0.405165315675549	ALVADSHPESER	Q01082	Spectrin beta chain, non-erythrocytic 1
6.7740277748199	UBQLN2	-0.405044718272984	GPAAAQGSAAAPAEPK	Q9UHD9	Ubiquilin-2
1.73550730182403	AHNAK	-0.40479873646982	GDVDVSLPEVEGEMK	Q09666	Neuroblast differentiation-associated protein AHNAK
1.26387943461926	GNAO1	-0.40202336423099	IIHEDGFSGEDVK	P09471	Guanine nucleotide-binding protein G(o) subunit alpha
3.73357053176948	MAP1B	-0.40043161585927	TPEEGGYSYDISEK	P46821	Microtubule-associated protein 1B;MAP1B heavy chain;MAP1 light chain LC1
1.00212125274136	GAP43	-0.400091818720102	AGSAETESATK	P17677	Neuromodulin
1.75923529527768	HNRNPH1	-0.39905497841537	MLGTEGGEGFVVK	P31943	Heterogeneous nuclear ribonucleoprotein H;Heterogeneous nuclear ribonucleoprotein H, N-terminally processed
4.21082572168633	DYNC1H1	-0.397803486138582	QQEVIADK	Q14204	Cytoplasmic dynein 1 heavy chain 1
1.49547492896881	PURA	-0.397138390876353	GPGLGSTQGQTIALPAQGLIEFR	Q00577	Transcriptional activator protein Pur-alpha
2.15393544767817	HSPE1	-0.396994789130986	VLLPEYGGTK	P61604	10 kDa heat shock protein, mitochondrial
1.41644890735351	NPTN	-0.396637689322233	AAPDITGHK	Q9Y639	Neuroplastin
1.26604403172743	ATP1A2	-0.395834439992905	AGQENISVSK	B1AKY9	Sodium/potassium-transporting ATPase subunit alpha-2
1.94127590632809	PEBP1	-0.395498351522031	CDEPILSNR	P30086	Phosphatidylethanolamine-binding protein 1;Hippocampal cholinergic neurostimulating peptide
4.8184525572855	ATIC	-0.394561962597072	EALGIPAAASFK	P31939	Bifunctional purine biosynthesis protein PURH;Phosphoribosylaminoimidazolecarboxamide formyltransferase;IMP cyclohydrolase
2.44491091835549	GNB1	-0.394350415468216	AGVLAGHDNR	P62873	Guanine nucleotide-binding protein G(I)/G(S)/G(T) subunit beta-1;Guanine nucleotide-binding protein G(I)/G(S)/G(T) subunit beta-2
5.21964516422392	CCT7	-0.392541183903813	QLCDNAGFDATNILNK	Q99832	T-complex protein 1 subunit eta
4.42495533277278	RAB14	-0.392495207116008	TGENVEDAFLEAAK	P61106	Ras-related protein Rab-14
2.51270356540104	ATP5B	-0.39091195188812	IGLFGGAGVGK	P06576	ATP synthase subunit beta, mitochondrial;ATP synthase subunit beta
2.90112539908444	AHCYL2	-0.390234757214785	GIVEESVTGVHR	O43865	Putative adenosylhomocysteinase 3;Adenosylhomocysteinase;Putative adenosylhomocysteinase 2
2.61293886573172	TKT	-0.389807854685932	IIALDGDTK	P29401	Transketolase
3.06881642122688	ACAT1	-0.387995963310823	GSTPYGGVK	A0A5F9ZHL1	Acetyl-CoA acetyltransferase, mitochondrial
1.35867953544711	RDX	-0.387061348743737	QIEEQTIK	A0A2R8Y5S7	Radixin
2.39699001605913	COX4I1	-0.38703129501082	DHPLPEVAHVK	P13073	Cytochrome c oxidase subunit 4 isoform 1, mitochondrial
3.96358590134667	RAP2A	-0.386979235336185	YDPTIEDFYR	P10114	Ras-related protein Rap-2a;Ras-related protein Rap-2b;Ras-related protein Rap-2c
1.25053813665139	ATP1A2	-0.386513228714466	DTAGDASESALLK	B1AKY9	Sodium/potassium-transporting ATPase subunit alpha-2
4.6481671649493	XRCC6	-0.385929786786437	QELLEALTK	P12956	X-ray repair cross-complementing protein 6
3.70771058009001	PGM1	-0.385131483897567	LIFTDGSR	P36871	Phosphoglucomutase-1
2.4105028445501	HSPD1	-0.38477417556569	GYISPYFINTSK	P10809	60 kDa heat shock protein, mitochondrial
2.20156324462447	ALDH2	-0.384454791620374	VVGNPFDSK	P05091	Aldehyde dehydrogenase, mitochondrial
1.5670127069231	ANXA1	-0.384031706117094	TPAQFDADELR	P04083	Annexin A1;Annexin
1.43561735533379	CRYAB	-0.3822713682428	HFSPEELK	P02511	Alpha-crystallin B chain
1.48251741521344	APOE	-0.382066766452044	GEVQAMLGQSTEELR	P02649	Apolipoprotein E
3.44054955413987	PDCD6IP	-0.381199074536562	ATFISVQLK	Q8WUM4	Programmed cell death 6-interacting protein
1.71578117442409	SPTBN1	-0.38094163791975	TAASGIPYHSEVPVSLK	Q01082	Spectrin beta chain, non-erythrocytic 1
1.53261837949231	DDAH1	-0.380918921343982	VDGLLTCCSVLINK	O94760	N(G),N(G)-dimethylarginine dimethylaminohydrolase 1
3.55993654100786	ATP5B	-0.380551800876856	LVLEVAQHLGESTVR	P06576	ATP synthase subunit beta, mitochondrial
2.88827319231459	DECR1	-0.3795094015426	VAFITGGGTGLGK	Q16698	2,4-dienoyl-CoA reductase, mitochondrial
3.33918995813164	MAP1B	-0.37759363912046	TATAGPGTTK	P46821	Microtubule-associated protein 1B;MAP1B heavy chain;MAP1 light chain LC1
2.35572540428923	EPHX1	-0.377205427456647	IIPLLTDPK	P07099	Epoxide hydrolase 1
1.79094427288675	AHNAK	-0.376922120572999	LPTGQISGPEIK	Q09666	Neuroblast differentiation-associated protein AHNAK
6.00796957497105	RAC1	-0.376871590316296	AVLCPPPVK	P63000	Ras-related C3 botulinum toxin substrate 1;Ras-related C3 botulinum toxin substrate 3
6.00335538318617	DCTN2	-0.375039097340778	ASVEDADTQSK	Q13561	Dynactin subunit 2
1.98753740210118	VDAC2	-0.374867586512119	GFGFGLVK	P45880	Voltage-dependent anion-selective channel protein 2
1.33325535639297	ACO2	-0.37438847781159	EHAALEPR	A0A7I2V3U0	Aconitate hydratase, mitochondrial
4.66694309201121	AARS	-0.374206191080157	GLEVTDDSPK	P49588	Alanine--tRNA ligase, cytoplasmic
0.904913278923993	SLC1A3	-0.373853966593742	DVEMGNSVIEENEMK	A0A7P0TAG7	Excitatory amino acid transporter 1;Amino acid transporter
2.21492584335132	PLEC	-0.373830022849143	LTVEEAVR	A0A8I5KSD5	Plectin;Microtubule-actin cross-linking factor 1, isoforms 1/2/3/5
2.09411037293836	PLEC	-0.373633950203657	ELAEQELEK	A0A8I5KSD5	Plectin
1.12975327253855	ENO2	-0.373450241796672	VNQIGSVTEAIQACK	P09104	Gamma-enolase;Enolase
1.79406152228362	MDH1	-0.373416334018111	GEFVTTVQQR	P40925	Malate dehydrogenase, cytoplasmic
3.34607483842323	SACM1L	-0.37273012008518	ATAAYEQLK	A0A5F9ZHN7	Phosphatidylinositide phosphatase SAC1
3.84984062102	CD59	-0.372271717712283	FEHCNFNDVTTR	E9PNW4	CD59 glycoprotein
2.65812865141387	COX6C	-0.371633623121306	AGIFQSVK	P09669	Cytochrome c oxidase subunit 6C
1.39879616017767	NSF	-0.371146250888705	LLDYVPIGPR	I3L0N3	Vesicle-fusing ATPase
2.63118412999917	ST13	-0.370471868105233	LDYDEDASAMLK	P50502	Hsc70-interacting protein;Putative protein FAM10A5
0.94046807317827	CNP	-0.370354296639562	QFVPGDEPR	P09543	2,3-cyclic-nucleotide 3-phosphodiesterase
1.09952340884043	CNP	-0.369982763379812	SHTFLPK	P09543	2,3-cyclic-nucleotide 3-phosphodiesterase
1.23208354513647	UCHL1	-0.369716397114098	MPFPVNHGASSEDTLLK	P09936	Ubiquitin carboxyl-terminal hydrolase isozyme L1;Ubiquitin carboxyl-terminal hydrolase
2.19061178650969	H2AFX	-0.369522276520729	ATQASQEY	P16104	Histone H2AX
3.79343305357978	U2AF2	-0.369407153129578	LGGLTQAPGNPVLAVQINQDK	P26368	Splicing factor U2AF 65 kDa subunit
1.82117302160277	IDH3A	-0.369277599453926	NVTAIQGPGGK	P50213	Isocitrate dehydrogenase [NAD] subunit alpha, mitochondrial
1.51764905850091	SEPT9	-0.367697070725262	SITHDIEEK	Q9UHD8	Septin-9
1.12073265180972	SPTAN1	-0.367480975409853	VLETAEDIQER	Q13813	Spectrin alpha chain, non-erythrocytic 1
2.50194528415113	PGD	-0.367394572496414	VVGAQSLK	P52209	6-phosphogluconate dehydrogenase, decarboxylating
2.02227330082139	SPTBN1	-0.366785416100174	EIGQSVDEVEK	Q01082	Spectrin beta chain, non-erythrocytic 1
1.80699545947892	ATP5A1	-0.366654536389979	ILGADTSVDLEETGR	P25705	ATP synthase subunit alpha, mitochondrial
2.36859153143669	NCL	-0.365625888202339	GIAYIEFK	A0A7I2V428	Nucleolin
2.13475199611345	TUBA8	-0.365381221659482	VGINYQPPTVVPGGDLAK	Q71U36	Tubulin alpha-8 chain;Tubulin alpha-1B chain;Tubulin alpha-4A chain;Tubulin alpha-1A chain;Tubulin alpha-3E chain
2.45981198098363	SPTAN1	-0.362890499085188	DLSSVQTLLTK	Q13813	Spectrin alpha chain, non-erythrocytic 1
[truncated: 232 more rows]

## Sheet: S.Table 7
S. Table 7 Gene-level summary of proteins significantly differentiating WHO Grade 3 from WHO Grade 2.
[truncated: 808 more rows]

[truncated: 13 more sheets: S.Table 8, S.Table 9, S.Table 10, S.Table 11, S.Table 12, S.Table 13, S.Table 14, S.Table 15, S.Table 16, S.Table 17, S.Table 18, S.Table 19, S.Table 20]
