# Supplementary material for: Proteomic profiling reveals dynamic regulation of vesicle trafficking across glioma grades
Source: J Neurooncol. 2025 Jul 24;175(2):585–98. doi: 10.1007/s11060-025-05151-5 (PMC12420692; doi:10.1007/s11060-025-05151-5)
Supplement: Supplementary file 3 — S. Figure 3 [file 11060_2025_5151_MOESM3_ESM.zip]

Archive with 7 entries (7 files):
- caption.docx
- Combined_Panels.tiff
- Panel A.tiff
- Panel B.tiff
- Panel C.tiff
- Panel D.tiff
- Panel E.tiff
